# Supplementary material for: Spatiotemporal aggregation and population distribution characteristics of HIV/AIDS in Nanchang city: A monitoring analysis from 2012–2021
Source: PLoS One. 2026 Feb 5;21(2):e0342375. doi: 10.1371/journal.pone.0342375 (PMC12875437; doi:10.1371/journal.pone.0342375)
Supplement: S1 Data — All personally identifiable information has been removed, complying with ethical guidelines and participant consent requirements. (XLSX) [file pone.0342375.s005.xlsx]

## Sheet: Sheet2
Number	gender	Population Classification	Disease Name	marriage	contact history
1	male	Domestic worker	HIV	Unmarried	Injection drug use history
2	male	Domestic worker	AIDS	Divorced or widowed	Injection drug use history
3	male	Domestic worker	HIV	Married (with spouse)	Injection drug use history
4	male	Domestic worker	AIDS	Unmarried	Injection drug use history
5	male	Domestic worker	HIV	Unmarried	Injection drug use history
6	male	Domestic worker	HIV	Married (with spouse)	Injection drug use history
7	male	Domestic worker	AIDS	Unmarried	Injection drug use history
8	male	Domestic worker	AIDS	Unmarried	Injection drug use history
9	male	Domestic worker	HIV	Unmarried
10	male	Domestic worker	AIDS	Divorced or widowed	Injection drug use history
11	male	Domestic worker	AIDS	Unmarried	Injection drug use history
12	male	Domestic worker	HIV	Married (with spouse)	Injection drug use history
13	male	Domestic worker	AIDS	Unmarried	Injection drug use history
14	male	Domestic worker	HIV	Unmarried	Injection drug use history
15	male	Public place attendant	AIDS	Unmarried	Injection drug use history
16	male	Domestic worker	HIV	Unmarried	Injection drug use history
17	male	Domestic worker	AIDS	Unmarried	Injection drug use history
18	male	Domestic worker	AIDS	Unmarried	Injection drug use history
19	male	Domestic worker	HIV	Married (with spouse)	Injection drug use history
20	male	Domestic worker	AIDS	Married (with spouse)	Injection drug use history
21	male	Domestic worker	HIV	Divorced or widowed	Injection drug use history
22	male	Worker	HIV	Divorced or widowed	Injection drug use history
23	male	Domestic worker	AIDS	Divorced or widowed	Injection drug use history， Blood transfusion/blood product history，Surgical history
24	male	Farmer	HIV	Unmarried	Injection drug use history
25	male	Domestic worker	AIDS	Married (with spouse)	Injection drug use history，unmarried heterosexual contact，Surgical history
26	male	Teacher	HIV	Married (with spouse)
27	male	Domestic worker	AIDS	Married (with spouse)	Injection drug use history
28	female	Domestic worker	HIV	Divorced or widowed	Injection drug use history
29	female	Domestic worker	HIV	Unmarried	Injection drug use history
30	male	Domestic worker	HIV	Divorced or widowed	Injection drug use history
31	male	Domestic worker	HIV	Married (with spouse)	Injection drug use history
32	male	Domestic worker	AIDS	Unmarried	Injection drug use history
33	male	Domestic worker	HIV	Married (with spouse)	Injection drug use history
34	female	Domestic worker	AIDS	Unmarried	Injection drug use history
35	male	Domestic worker	AIDS	Unmarried	Injection drug use history
36	male	Worker	HIV	Divorced or widowed	Injection drug use history
37	male	Domestic worker	AIDS	Unmarried	Injection drug use history
38	male	Unknown	AIDS
39	male	Domestic worker	HIV	Divorced or widowed
40	male	Domestic worker	AIDS	Married (with spouse)	Injection drug use history
41	male	Domestic worker	AIDS	Divorced or widowed	Injection drug use history
42	male	Catering and food industry	AIDS	Unmarried	Injection drug use history
43	male	Domestic worker	HIV	Divorced or widowed	Injection drug use history
44	female	Domestic worker	AIDS	Divorced or widowed	Injection drug use history
45	female	Domestic worker	HIV	Divorced or widowed	Injection drug use history
46	male	Domestic worker	AIDS	Unmarried	Injection drug use history
47	female	Unknown	AIDS
48	male	Domestic worker	HIV	Married (with spouse)	Injection drug use history
49	male	Farmer	AIDS	Married (with spouse)	Other
50	male	Domestic worker	AIDS	Married (with spouse)	Injection drug use history
51	male	Farmer	AIDS	Married (with spouse)	unmarried heterosexual contact
52	male	Domestic worker	AIDS	Unmarried	Injection drug use history
53	male	Farmer	AIDS	Married (with spouse)
54	male	Domestic worker	AIDS	Divorced or widowed	Injection drug use history
55	male	Unknown	HIV	Unknown	unmarried heterosexual contact， Unknown
56	male	Domestic worker	AIDS	Divorced or widowed	Injection drug use history
57	female	Domestic worker	AIDS	Married (with spouse)	unmarried heterosexual contact
58	male	Domestic worker	HIV	Married (with spouse)	Injection drug use history
59	male	Domestic worker	AIDS	Divorced or widowed	Injection drug use history
60	male	Domestic worker	HIV	Married (with spouse)	Injection drug use history
61	male	Domestic worker	AIDS	Divorced or widowed	Injection drug use history，unmarried heterosexual contact
62	male	Domestic worker	AIDS	Divorced or widowed	Injection drug use history
63	male	Domestic worker	AIDS	Unmarried	Injection drug use history
64	male	Domestic worker	AIDS	Married (with spouse)	Injection drug use history
65	male	Unknown	HIV		Injection drug use history
66	male	Unknown	HIV	Married (with spouse)	Injection drug use history
67	male	Domestic worker	AIDS	Divorced or widowed	Injection drug use history
68	female	Commercial service worker	AIDS	Unmarried	Injection drug use history
69	female	Unknown	HIV
70	male	Domestic worker	HIV	Divorced or widowed	Injection drug use history
71	male	Domestic worker	AIDS	Divorced or widowed	Injection drug use history
72	male	Domestic worker	AIDS	Divorced or widowed	Injection drug use history
73	female	Domestic worker	AIDS	Married (with spouse)	Injection drug use history
74	male	Domestic worker	HIV	Unmarried	Injection drug use history
75	male	Domestic worker	AIDS	Married (with spouse)	Injection drug use history
76	male	Domestic worker	HIV	Divorced or widowed	Injection drug use history
77	female	Domestic worker	HIV	Married (with spouse)	Injection drug use history
78	male	Domestic worker	AIDS	Divorced or widowed	Injection drug use history
79	male	Domestic worker	AIDS	Divorced or widowed	Injection drug use history
80	male	Domestic worker	HIV	Divorced or widowed	Injection drug use history
81	male	Domestic worker	AIDS	Unmarried	Injection drug use history
82	female	Domestic worker	AIDS	Married (with spouse)	unmarried heterosexual contact
83	male	Unknown	HIV	Unknown	Injection drug use history
84	female	Domestic worker	HIV	Married (with spouse)	Injection drug use history
85	male	Domestic worker	HIV	Married (with spouse)	Injection drug use history
86	male	Farmer	HIV	Married (with spouse)	unmarried heterosexual contact
87	male	Public place attendant	HIV	Divorced or widowed	Injection drug use history
88	female	Domestic worker	AIDS	Unmarried	Injection drug use history
89	male	Farmer	HIV	Married (with spouse)	unmarried heterosexual contact
90	female	Domestic worker	AIDS	Married (with spouse)	Spouse/regular sexual partner positive
91	male	Unknown	HIV	Unmarried	Injection drug use history
92	male	Domestic worker	HIV	Unmarried	Injection drug use history
93	male	Farmer	AIDS	Married (with spouse)	unmarried heterosexual contact
94	male	Worker	AIDS	Married (with spouse)	unmarried heterosexual contact
95	female	Domestic worker	HIV	Married (with spouse)	Injection drug use history
96	male	Domestic worker	HIV	Divorced or widowed	Injection drug use history
97	male	Domestic worker	AIDS	Married (with spouse)	Injection drug use history
98	male	Domestic worker	HIV
99	male	Domestic worker	HIV
100	male	Domestic worker	HIV	Divorced or widowed	Injection drug use history
101	male	Domestic worker	AIDS	Married (with spouse)	Injection drug use history
102	male	Domestic worker	AIDS	Unmarried	Injection drug use history
103	male	Unknown	HIV	Unknown	Injection drug use history
104	male	Domestic worker	HIV	Unmarried	Injection drug use history
105	male	Domestic worker	HIV	Married (with spouse)
106	male	Worker	AIDS	Unmarried	Injection drug use history
107	male	Domestic worker	AIDS	Unmarried	Injection drug use history
108	male	Domestic worker	AIDS	Unmarried	Injection drug use history
109	male	Domestic worker	HIV	Married (with spouse)	Injection drug use history
110	male	Domestic worker	HIV	Divorced or widowed	Injection drug use history
111	male	Domestic worker	HIV	Unmarried	MSM
112	male	Domestic worker	HIV	Married (with spouse)	Injection drug use history
113	male	Domestic worker	AIDS	Married (with spouse)	Injection drug use history，unmarried heterosexual contact
114	male	Domestic worker	AIDS	Unmarried	Injection drug use history
115	male	Domestic worker	AIDS	Married (with spouse)	Injection drug use history
116	male	Domestic worker	HIV	Divorced or widowed	Injection drug use history
117	male	Domestic worker	AIDS	Divorced or widowed
118	male	Domestic worker	HIV	Married (with spouse)
119	male	Domestic worker	HIV	Unmarried	Injection drug use history
120	male	Seafarer and long-distance driver	AIDS	Unmarried	unmarried heterosexual contact
121	male	Cadre and clerk	AIDS	Married (with spouse)	Injection drug use history
122	male	Domestic worker	AIDS	Divorced or widowed	Injection drug use history
123	male	Farmer	HIV
124	female	Domestic worker	AIDS
125	male	Farmer	AIDS	Married (with spouse)	unmarried heterosexual contact
126	male	Domestic worker	AIDS	Divorced or widowed	Injection drug use history
127	male	Domestic worker	AIDS	Divorced or widowed	Injection drug use history
128	male	Commercial service worker	AIDS	Unmarried	Injection drug use history
129	male	Farmer	AIDS
130	male	Seafarer and long-distance driver	AIDS	Unmarried	unmarried heterosexual contact
131	female	Domestic worker	HIV	Divorced or widowed	Injection drug use history
132	male	Domestic worker	AIDS
133	male	Others	HIV		Unknown
134	male	Commercial service worker	HIV
135	male	Domestic worker	AIDS
136	male	Domestic worker	AIDS	Married (with spouse)	unmarried heterosexual contact
137	male	Migrant worker	AIDS	Married (with spouse)	unmarried heterosexual contact
138	male	Student	AIDS	Unmarried	Blood transfusion/blood product history
139	male	Domestic worker	AIDS	Unmarried	Injection drug use history
140	male	Unknown	AIDS	Divorced or widowed	Injection drug use history，unmarried heterosexual contact
141	female	Domestic worker	AIDS	Divorced or widowed	Injection drug use history，Spouse/regular sexual partner positive
142	male	Commercial service worker	HIV	Married (with spouse)	unmarried heterosexual contact
143	male	Domestic worker	AIDS	Unmarried	Injection drug use history
144	male	Domestic worker	AIDS	Divorced or widowed	Injection drug use history
145	male	Domestic worker	HIV	Divorced or widowed	Injection drug use history
146	male	Domestic worker	HIV	Divorced or widowed	Injection drug use history
147	male	Commercial service worker	HIV	Married (with spouse)	unmarried heterosexual contact
148	male	Domestic worker	AIDS	Unmarried	Injection drug use history
149	male	Others	AIDS	Divorced or widowed	Injection drug use history，Spouse/regular sexual partner positive
150	male	Domestic worker	HIV	Divorced or widowed	unmarried heterosexual contact
151	male	Domestic worker	AIDS	Unmarried	Injection drug use history
152	male	Domestic worker	AIDS	Unmarried	Injection drug use history
153	male	Domestic worker	AIDS	Unmarried	Injection drug use history
154	male	Domestic worker	AIDS	Married (with spouse)	Injection drug use history
155	male	Domestic worker	HIV	Married (with spouse)	Injection drug use history
156	male	Unknown	HIV	Married (with spouse)	Injection drug use history
157	female	Worker	HIV	Unmarried	unmarried heterosexual contact， Unknown
158	male	Student	HIV	Unmarried	Other
159	male	Domestic worker	AIDS	Divorced or widowed	Injection drug use history
160	male	Domestic worker	HIV	Unmarried	Injection drug use history
161	male	Domestic worker	HIV	Divorced or widowed	Injection drug use history
162	male	Domestic worker	HIV	Married (with spouse)	Injection drug use history
163	male	Domestic worker	AIDS	Unmarried	MSM
164	male	Domestic worker	HIV	Unmarried	Injection drug use history
165	female	Worker	HIV	Married (with spouse)	Other
166	male	Retired personnel	AIDS	Married (with spouse)	unmarried heterosexual contact
167	male	Domestic worker	HIV	Unmarried	Injection drug use history
168	male	Domestic worker	AIDS	Divorced or widowed	Injection drug use history
169	female	Others	AIDS	Unmarried	Injection drug use history
170	male	Unknown	HIV	Unknown	unmarried heterosexual contact
171	male	Domestic worker	HIV	Divorced or widowed	Injection drug use history
172	male	Domestic worker	HIV	Unmarried	unmarried heterosexual contact
173	male	Domestic worker	HIV	Married (with spouse)	Injection drug use history
174	male	Domestic worker	AIDS	Married (with spouse)	Injection drug use history
175	female	Domestic worker	HIV	Married (with spouse)	Injection drug use history
176	male	Worker	AIDS	Married (with spouse)	unmarried heterosexual contact
177	male	Cadre and clerk	AIDS	Married (with spouse)	unmarried heterosexual contact
178	female	Domestic worker	AIDS	Unmarried	Injection drug use history
179	male	Domestic worker	HIV	Divorced or widowed	Injection drug use history
180	female	Commercial service worker	AIDS	Divorced or widowed	Spouse/regular sexual partner positive
181	male	Others	HIV	Married (with spouse)	Injection drug use history
182	male	Domestic worker	HIV	Unmarried	Injection drug use history
183	male	Domestic worker	HIV		Injection drug use history
184	female	Worker	AIDS	Married (with spouse)	unmarried heterosexual contact
185	male	Domestic worker	HIV	Divorced or widowed	Injection drug use history
186	male	Domestic worker	HIV	Divorced or widowed	Injection drug use history
187	female	Domestic worker	AIDS	Divorced or widowed	unmarried heterosexual contact
188	female	Domestic worker	HIV	Unmarried	Injection drug use history，Surgical history， Unknown
189	male	Domestic worker	HIV	Married (with spouse)	Blood transfusion/blood product history
190	male	Domestic worker	AIDS	Married (with spouse)	Injection drug use history，unmarried heterosexual contact，Surgical history
191	male	Domestic worker	AIDS	Unmarried	Injection drug use history
192	male	Unknown	HIV	Divorced or widowed	Injection drug use history
193	female	Domestic worker	AIDS	Married (with spouse)	unmarried heterosexual contact，unmarried heterosexual contact
194	male	Others	HIV	Unknown	Injection drug use history
195	male	Others	HIV		Other
196	male	Unknown	HIV	Divorced or widowed	Injection drug use history
197	female	Unknown	HIV	Married (with spouse)	Injection drug use history
198	male	Unknown	HIV	Unmarried	Injection drug use history
199	male	Others	HIV	Unmarried	Injection drug use history
200	male	Others	AIDS	Married (with spouse)	Injection drug use history
201	male	Domestic worker	HIV	Unmarried	Injection drug use history
202	male	Unknown	HIV	Married (with spouse)	Injection drug use history
203	male	Worker	HIV	Divorced or widowed	Injection drug use history
204	male	Unknown	HIV	Unmarried	Injection drug use history
205	male	Others	AIDS	Divorced or widowed	Injection drug use history
206	male	Domestic worker	AIDS	Married (with spouse)	Injection drug use history
207	male	Domestic worker	HIV	Unmarried	Injection drug use history
208	female	Domestic worker	HIV	Unmarried	Spouse/regular sexual partner positive
209	female	Catering and food industry	HIV	Divorced or widowed	unmarried heterosexual contact
210	female	Others	AIDS	Unmarried	Injection drug use history，unmarried heterosexual contact，unmarried heterosexual contact
211	male	Domestic worker	HIV	Unmarried	Injection drug use history
212	male	Domestic worker	AIDS	Unmarried	Injection drug use history
213	male	Unknown	HIV	Unmarried	Injection drug use history
214	male	Unknown	HIV	Married (with spouse)	Injection drug use history
215	female	Others	HIV	Divorced or widowed	Injection drug use history
216	female	Others	HIV	Divorced or widowed	unmarried heterosexual contact
217	male	Domestic worker	HIV	Unmarried	Injection drug use history
218	male	Domestic worker	AIDS	Divorced or widowed	unmarried heterosexual contact
219	male	Others	AIDS	Married (with spouse)	Injection drug use history
220	male	Domestic worker	AIDS	Divorced or widowed	Injection drug use history
221	male	Unknown	HIV	Unknown	Injection drug use history
222	male	Unknown	HIV	Divorced or widowed	Injection drug use history
223	male	Unknown	AIDS	Divorced or widowed	Injection drug use history
224	female	Unknown	HIV	Unknown	Other
225	male	Domestic worker	AIDS	Unmarried	Injection drug use history
226	male	Farmer	HIV	Married (with spouse)	Injection drug use history
227	male	Domestic worker	AIDS	Unmarried	Injection drug use history
228	male	Domestic worker	AIDS	Unmarried	Injection drug use history
229	male	Unknown	HIV	Married (with spouse)	Injection drug use history，unmarried heterosexual contact
230	female	Domestic worker	AIDS	Married (with spouse)	Injection drug use history
231	male	Domestic worker	AIDS	Divorced or widowed	Injection drug use history，unmarried heterosexual contact
232	male	Others	HIV	Unknown	Unknown
233	male	Unknown	HIV		Other
234	male	Unknown	HIV		Other
235	male	Domestic worker	HIV	Unknown	Unknown
236	male	Others	HIV		Other
237	male	Unknown	HIV		Unknown
238	male	Unknown	AIDS	Divorced or widowed	Injection drug use history
239	male	Unknown	HIV		Other
240	male	Unknown	HIV		Other
241	male	Unknown	HIV		Other
242	male	Unknown	HIV		Other
243	male	Unknown	HIV		Other
244	male	Unknown	HIV		Other
245	male	Domestic worker	AIDS	Married (with spouse)	Injection drug use history
246	male	Unknown	HIV		Other
247	male	Unknown	HIV		Other
248	male	Domestic worker	HIV	Unmarried	Injection drug use history
249	male	Unknown	HIV		Other
250	male	Unknown	HIV		Other
251	male	Unknown	HIV	Married (with spouse)	Other
252	male	Unknown	HIV		Other
253	male	Domestic worker	AIDS	Divorced or widowed	Injection drug use history
254	male	Farmer	AIDS	Unmarried	Injection drug use history，unmarried heterosexual contact
255	male	Unknown	HIV		Other
256	male	Unknown	HIV		Other
257	male	Domestic worker	AIDS	Unmarried	Injection drug use history
258	male	Domestic worker	AIDS	Divorced or widowed	Injection drug use history
259	male	Unknown	HIV		Other
260	female	Others	AIDS	Unmarried	Injection drug use history
261	male	Unknown	HIV		Other
262	male	Unknown	HIV	Married (with spouse)	Other
263	male	Domestic worker	AIDS	Divorced or widowed	Injection drug use history
264	male	Unknown	HIV	Married (with spouse)	Other
265	male	Domestic worker	HIV	Married (with spouse)	Other
266	male	Domestic worker	HIV	Unmarried	Injection drug use history
267	male	Teacher	HIV	Unknown	unmarried heterosexual contact， Other
268	male	Domestic worker	AIDS	Unmarried	Injection drug use history
269	male	Domestic worker	AIDS	Unmarried	unmarried heterosexual contact
270	male	Domestic worker	AIDS	Unmarried	Injection drug use history
271	male	Unknown	HIV	Unknown	Injection drug use history
272	male	Migrant worker	AIDS	Married (with spouse)	Injection drug use history
273	male	Unknown	HIV	Unmarried	Injection drug use history
274	male	Unknown	AIDS	Divorced or widowed	Injection drug use history
275	male	Retired personnel	AIDS	Married (with spouse)	Other
276	male	Domestic worker	AIDS	Unmarried	Injection drug use history
277	male	Others	HIV	Unmarried	Injection drug use history，unmarried heterosexual contact
278	male	Domestic worker	AIDS	Unmarried	Injection drug use history
279	male	Domestic worker	AIDS	Unmarried	Injection drug use history
280	male	Migrant worker	AIDS	Married (with spouse)	unmarried heterosexual contact
281	male	Domestic worker	HIV	Divorced or widowed	Injection drug use history
282	male	Domestic worker	AIDS	Married (with spouse)	Injection drug use history
283	male	Retired personnel	AIDS	Married (with spouse)	unmarried heterosexual contact， Blood transfusion/blood product history
284	male	Domestic worker	HIV	Married (with spouse)	unmarried heterosexual contact
285	male	Migrant worker	AIDS	Married (with spouse)	unmarried heterosexual contact
286	female	Domestic worker	AIDS	Married (with spouse)	Injection drug use history，Spouse/regular sexual partner positive
287	male	Domestic worker	HIV	Divorced or widowed	Injection drug use history
288	male	Unknown	HIV	Divorced or widowed	Injection drug use history
289	female	Domestic worker	HIV	Unmarried	Injection drug use history， Other
290	male	Seafarer and long-distance driver	HIV	Divorced or widowed	unmarried heterosexual contact
291	male	Domestic worker	AIDS	Divorced or widowed	Injection drug use history
292	female	Others	AIDS	Unmarried	unmarried heterosexual contact
293	male	Domestic worker	AIDS	Divorced or widowed	Injection drug use history
294	male	Domestic worker	HIV	Unmarried	Injection drug use history
295	male	Others	HIV	Married (with spouse)	Injection drug use history
296	male	Domestic worker	HIV	Unmarried	Injection drug use history
297	male	Domestic worker	AIDS	Divorced or widowed	Injection drug use history
298	male	Domestic worker	AIDS	Married (with spouse)	Injection drug use history
299	male	Others	HIV	Unmarried	Injection drug use history
300	male	Unknown	HIV		Other
301	male	Others	AIDS	Divorced or widowed	unmarried heterosexual contact
302	male	Others	HIV	Unmarried	Injection drug use history
303	male	Others	AIDS	Unmarried	Injection drug use history
304	female	Domestic worker	AIDS	Married (with spouse)	Spouse/regular sexual partner positive
305	male	Domestic worker	HIV	Married (with spouse)	Injection drug use history
306	male	Seafarer and long-distance driver	AIDS	Married (with spouse)	unmarried heterosexual contact
307	male	Others	AIDS	Unmarried	unmarried heterosexual contact
308	male	Domestic worker	AIDS	Divorced or widowed	Injection drug use history
309	male	Domestic worker	AIDS	Divorced or widowed	Injection drug use history
310	male	Domestic worker	HIV	Married (with spouse)	Injection drug use history
311	male	Farmer	AIDS	Married (with spouse)	unmarried heterosexual contact
312	male	Domestic worker	AIDS	Divorced or widowed	Injection drug use history
313	male	Others	HIV	Married (with spouse)	Other
314	male	Others	AIDS	Married (with spouse)	Spouse/regular sexual partner positive
315	male	Commercial service worker	AIDS	Married (with spouse)	unmarried heterosexual contact
316	male	Domestic worker	HIV	Married (with spouse)	Injection drug use history，Spouse/regular sexual partner positive
317	male	Domestic worker	AIDS	Unmarried	Injection drug use history， Unknown
318	male	Retired personnel	AIDS	Married (with spouse)	Other
319	male	Worker	HIV	Married (with spouse)	unmarried heterosexual contact
320	male	Retired personnel	AIDS	Married (with spouse)	unmarried heterosexual contact， Unknown
321	male	Domestic worker	HIV	Divorced or widowed	Injection drug use history
322	female	Others	HIV	Married (with spouse)	Other
323	male	Worker	HIV	Divorced or widowed	unmarried heterosexual contact
324	male	Domestic worker	AIDS	Divorced or widowed	Injection drug use history，unmarried heterosexual contact
325	male	Farmer	AIDS	Unmarried	Injection drug use history
326	male	Cadre and clerk	AIDS	Married (with spouse)	Injection drug use history
327	male	Domestic worker	AIDS	Divorced or widowed	Injection drug use history
328	male	Unknown	HIV	Unknown	Other
329	female	Domestic worker	AIDS	Divorced or widowed	unmarried heterosexual contact
330	male	Domestic worker	AIDS	Married (with spouse)	Injection drug use history
331	male	Cadre and clerk	AIDS	Married (with spouse)	unmarried heterosexual contact
332	female	Domestic worker	HIV	Married (with spouse)	Injection drug use history
333	male	Domestic worker	HIV	Married (with spouse)	Injection drug use history
334	male	Domestic worker	AIDS	Married (with spouse)	Injection drug use history，unmarried heterosexual contact，Spouse/regular sexual partner positive
335	male	Others	AIDS	Divorced or widowed	Other
336	male	Domestic worker	AIDS	Unmarried	Injection drug use history
337	male	Domestic worker	AIDS	Divorced or widowed	Injection drug use history
338	female	Others	AIDS	Unmarried	unmarried heterosexual contact
339	female	Others	HIV	Married (with spouse)	Other
340	male	Migrant worker	AIDS	Married (with spouse)	unmarried heterosexual contact
341	male	Commercial service worker	HIV	Married (with spouse)	Injection drug use history
342	male	Domestic worker	AIDS	Divorced or widowed	Injection drug use history
343	male	Retired personnel	AIDS	Married (with spouse)	unmarried heterosexual contact
344	male	Worker	AIDS	Married (with spouse)	Surgical history， Other
345	male	Worker	AIDS	Divorced or widowed	Injection drug use history
346	male	Domestic worker	HIV	Divorced or widowed	unmarried heterosexual contact
347	female	Domestic worker	HIV	Married (with spouse)	unmarried heterosexual contact
348	male	Commercial service worker	HIV	Divorced or widowed	unmarried heterosexual contact，MSM
349	male	Others	AIDS	Divorced or widowed	Injection drug use history， Blood transfusion/blood product history，Surgical history
350	male	Cadre and clerk	AIDS	Married (with spouse)	unmarried heterosexual contact
351	male	Migrant worker	AIDS	Married (with spouse)	Other
352	male	Worker	AIDS	Married (with spouse)	Other
353	male	Worker	AIDS	Married (with spouse)	unmarried heterosexual contact
354	female	Teacher	HIV	Married (with spouse)	Unknown
355	male	Unknown	HIV	Unmarried	Injection drug use history，unmarried heterosexual contact
356	female	Domestic worker	AIDS	Married (with spouse)	Spouse/regular sexual partner positive
357	male	Worker	HIV	Married (with spouse)	unmarried heterosexual contact
358	male	Domestic worker	AIDS	Unmarried	Injection drug use history
359	male	Student	HIV	Married (with spouse)	Other
360	male	Retired personnel	AIDS	Married (with spouse)	unmarried heterosexual contact
361	female	Teacher	AIDS	Married (with spouse)	unmarried heterosexual contact
362	female	Domestic worker	AIDS	Divorced or widowed	Injection drug use history
363	female	Commercial service worker	HIV	Unmarried	unmarried heterosexual contact
364	male	Farmer	AIDS	Married (with spouse)	unmarried heterosexual contact
365	male	Domestic worker	HIV	Unknown	Injection drug use history
366	male	Domestic worker	AIDS	Married (with spouse)	Injection drug use history
367	male	Unknown	AIDS	Divorced or widowed	Injection drug use history
368	female	Domestic worker	HIV	Divorced or widowed	unmarried heterosexual contact
369	female	Others	HIV	Married (with spouse)	Injection drug use history
370	male	Retired personnel	AIDS	Married (with spouse)	unmarried heterosexual contact
371	male	Retired personnel	AIDS	Divorced or widowed	unmarried heterosexual contact
372	male	Domestic worker	AIDS	Unmarried	Injection drug use history
373	male	Retired personnel	AIDS	Married (with spouse)	Other
374	male	Unknown	AIDS	Married (with spouse)	Injection drug use history
375	male	Others	HIV	Married (with spouse)	Injection drug use history
376	male	Domestic worker	HIV	Unmarried	unmarried heterosexual contact
377	male	Farmer	AIDS	Divorced or widowed	unmarried heterosexual contact，Spouse/regular sexual partner positive
378	male	Others	AIDS	Divorced or widowed	unmarried heterosexual contact，Spouse/regular sexual partner positive
379	male	Worker	HIV	Unmarried	MSM
380	male	Unknown	HIV	Unknown	Other
381	male	Public place attendant	AIDS	Married (with spouse)	unmarried heterosexual contact
382	male	Domestic worker	AIDS	Unmarried	Injection drug use history
383	male	Domestic worker	HIV	Divorced or widowed	Injection drug use history
384	male	Retired personnel	HIV	Married (with spouse)	unmarried heterosexual contact
385	male	Retired personnel	AIDS	Married (with spouse)	unmarried heterosexual contact
386	male	Worker	HIV	Married (with spouse)	unmarried heterosexual contact
387	male	Farmer	AIDS	Unknown	Other
388	male	Worker	HIV	Unmarried	Injection drug use history
389	male	Cadre and clerk	AIDS	Married (with spouse)	Injection drug use history
390	male	Domestic worker	AIDS	Married (with spouse)	Injection drug use history
391	male	Domestic worker	AIDS	Unmarried	Injection drug use history
392	male	Domestic worker	AIDS	Unmarried	Injection drug use history
393	female	Domestic worker	HIV	Married (with spouse)	Injection drug use history，Spouse/regular sexual partner positive
394	male	Domestic worker	AIDS	Divorced or widowed	Injection drug use history
395	male	Others	HIV	Unknown	Other
396	female	Domestic worker	HIV	Divorced or widowed	Injection drug use history
397	male	Others	AIDS	Divorced or widowed	Injection drug use history
398	male	Domestic worker	HIV	Divorced or widowed	Injection drug use history
399	male	Retired personnel	HIV	Married (with spouse)	unmarried heterosexual contact
400	male	Migrant worker	AIDS	Married (with spouse)	unmarried heterosexual contact
401	female	Others	HIV	Married (with spouse)	unmarried heterosexual contact
402	male	Domestic worker	HIV	Divorced or widowed	Injection drug use history
403	male	Domestic worker	HIV	Unmarried	Injection drug use history
404	male	Domestic worker	AIDS	Married (with spouse)	unmarried heterosexual contact
405	female	Unknown	HIV	Unknown	Injection drug use history
406	female	Others	HIV	Married (with spouse)	Injection drug use history，unmarried heterosexual contact
407	male	Retired personnel	AIDS	Married (with spouse)	unmarried heterosexual contact
408	male	Domestic worker	AIDS	Married (with spouse)	Injection drug use history
409	male	Migrant worker	AIDS	Married (with spouse)	unmarried heterosexual contact
410	male	Others	HIV	Married (with spouse)	Other
411	male	Migrant worker	HIV	Married (with spouse)	Blood transfusion/blood product history
412	male	Others	AIDS	Married (with spouse)	unmarried heterosexual contact
413	male	Unknown	AIDS	Unmarried	Injection drug use history
414	male	Farmer	AIDS	Married (with spouse)	unmarried heterosexual contact
415	male	Unknown	AIDS		Injection drug use history
416	female	Domestic worker	AIDS	Married (with spouse)	Injection drug use history
417	male	Domestic worker	AIDS	Divorced or widowed	unmarried heterosexual contact
418	male	Unknown	HIV	Married (with spouse)	Injection drug use history
419	female	Farmer	AIDS	Married (with spouse)	Spouse/regular sexual partner positive
420	male	Domestic worker	HIV	Married (with spouse)	Injection drug use history
421	male	Worker	AIDS	Married (with spouse)	unmarried heterosexual contact
422	male	Farmer	HIV	Unmarried	unmarried heterosexual contact
423	male	Worker	HIV	Divorced or widowed	Injection drug use history
424	female	Domestic worker	AIDS	Married (with spouse)	Injection drug use history
425	female	Domestic worker	HIV	Unmarried	Injection drug use history
426	male	Worker	AIDS	Married (with spouse)	unmarried heterosexual contact
427	female	Public place attendant	AIDS	Married (with spouse)	Injection drug use history，unmarried heterosexual contact，Spouse/regular sexual partner positive
428	male	Domestic worker	AIDS	Married (with spouse)	Injection drug use history
429	female	Worker	AIDS	Divorced or widowed	Spouse/regular sexual partner positive
430	female	Unknown	HIV	Married (with spouse)	Spouse/regular sexual partner positive
431	male	Domestic worker	HIV	Married (with spouse)	Injection drug use history
432	female	Domestic worker	AIDS	Married (with spouse)	unmarried heterosexual contact，unmarried heterosexual contact
433	female	Others	HIV	Married (with spouse)	Other
434	female	Catering and food industry	AIDS	Divorced or widowed	Injection drug use history
435	male	Unknown	AIDS	Married (with spouse)	unmarried heterosexual contact
436	male	Others	AIDS	Married (with spouse)	unmarried heterosexual contact
437	female	Domestic worker	HIV	Married (with spouse)	unmarried heterosexual contact
438	female	Domestic worker	AIDS	Divorced or widowed	Injection drug use history
439	male	Seafarer and long-distance driver	AIDS	Married (with spouse)	Spouse/regular sexual partner positive
440	male	Migrant worker	AIDS	Married (with spouse)	unmarried heterosexual contact
441	male	Domestic worker	HIV	Unmarried	Injection drug use history
442	male	Domestic worker	HIV	Unknown	Injection drug use history
443	male	Domestic worker	AIDS	Married (with spouse)	Injection drug use history
444	male	Farmer	AIDS	Married (with spouse)	unmarried heterosexual contact
445	female	Domestic worker	AIDS	Married (with spouse)	Spouse/regular sexual partner positive
446	female	Domestic worker	AIDS		unmarried heterosexual contact
447	male	Retired personnel	HIV	Married (with spouse)	unmarried heterosexual contact， Blood transfusion/blood product history
448	female	Domestic worker	HIV	Unmarried	unmarried heterosexual contact
449	male	Migrant worker	AIDS	Married (with spouse)	unmarried heterosexual contact
450	female	Unknown	AIDS		unmarried heterosexual contact
451	female	Worker	AIDS		unmarried heterosexual contact
452	male	Seafarer and long-distance driver	AIDS		unmarried heterosexual contact
453	male	Domestic worker	AIDS	Unmarried	unmarried heterosexual contact
454	female	Domestic worker	AIDS	Married (with spouse)	Spouse/regular sexual partner positive
455	male	Others	AIDS	Married (with spouse)	unmarried heterosexual contact
456	female	Student	HIV	Divorced or widowed	unmarried heterosexual contact
457	male	Commercial service worker	HIV	Married (with spouse)	Other
458	female	Worker	HIV	Married (with spouse)	Other， Unknown
459	female	Commercial service worker	HIV	Married (with spouse)	Spouse/regular sexual partner positive
460	male	Domestic worker	AIDS	Unmarried	Injection drug use history
461	male	Domestic worker	AIDS	Married (with spouse)	unmarried heterosexual contact
462	male	Retired personnel	AIDS	Divorced or widowed	unmarried heterosexual contact
463	male	Retired personnel	HIV	Married (with spouse)	unmarried heterosexual contact，unmarried heterosexual contact
464	male	Farmer	AIDS	Unmarried	unmarried heterosexual contact， Blood transfusion/blood product history
465	male	Retired personnel	AIDS	Married (with spouse)	Other
466	male	Farmer	HIV	Divorced or widowed	unmarried heterosexual contact
467	male	Cadre and clerk	AIDS	Unmarried	MSM
468	male	Farmer	HIV	Married (with spouse)	unmarried heterosexual contact
469	male	Farmer	HIV	Married (with spouse)	unmarried heterosexual contact
470	female	Student	HIV	Unmarried	unmarried heterosexual contact
471	male	Retired personnel	HIV	Married (with spouse)	Other
472	male	Unknown	HIV	Unknown	Other
473	male	Retired personnel	AIDS	Married (with spouse)	unmarried heterosexual contact
474	male	Domestic worker	HIV	Unmarried	unmarried heterosexual contact
475	male	Worker	AIDS	Married (with spouse)	unmarried heterosexual contact
476	male	Retired personnel	AIDS	Married (with spouse)	unmarried heterosexual contact
477	male	Unknown	HIV	Married (with spouse)	Other
478	female	Domestic worker	HIV	Married (with spouse)	Injection drug use history
479	male	Domestic worker	AIDS	Married (with spouse)	unmarried heterosexual contact
480	female	Commercial service worker	AIDS	Married (with spouse)	unmarried heterosexual contact
481	female	Others	HIV	Divorced or widowed	Injection drug use history
482	male	Domestic worker	AIDS	Divorced or widowed	unmarried heterosexual contact
483	male	Cadre and clerk	AIDS	Married (with spouse)	unmarried heterosexual contact
484	male	Cadre and clerk	HIV	Married (with spouse)	Other
485	male	Unknown	HIV	Unknown	Other
486	male	Worker	AIDS	Divorced or widowed	unmarried heterosexual contact
487	male	Retired personnel	AIDS	Married (with spouse)	Other
488	male	Domestic worker	AIDS	Divorced or widowed	Injection drug use history
489	male	Unknown	HIV	Unknown	Other
490	male	Retired personnel	HIV	Married (with spouse)	unmarried heterosexual contact
491	female	Farmer	AIDS	Divorced or widowed	unmarried heterosexual contact，Spouse/regular sexual partner positive
492	male	Worker	AIDS	Divorced or widowed	unmarried heterosexual contact
493	female	Retired personnel	AIDS	Divorced or widowed	Spouse/regular sexual partner positive
494	female	Others	AIDS	Divorced or widowed	unmarried heterosexual contact
495	female	Unknown	HIV	Unknown	Unknown
496	male	Domestic worker	HIV	Married (with spouse)	Injection drug use history
497	male	Retired personnel	AIDS	Married (with spouse)	unmarried heterosexual contact
498	male	Retired personnel	AIDS	Married (with spouse)	unmarried heterosexual contact
499	male	Unknown	HIV	Unknown	Unknown
500	female	Cadre and clerk	AIDS	Married (with spouse)	unmarried heterosexual contact，unmarried heterosexual contact
501	female	Domestic worker	HIV	Married (with spouse)	unmarried heterosexual contact
502	female	Domestic worker	HIV	Married (with spouse)	unmarried heterosexual contact
503	female	Student	HIV	Unmarried	unmarried heterosexual contact
504	male	Migrant worker	AIDS	Married (with spouse)	unmarried heterosexual contact
505	male	Worker	AIDS	Married (with spouse)	unmarried heterosexual contact
506	female	Student	HIV	Unmarried	Mother positive
507	male	Farmer	AIDS	Married (with spouse)	unmarried heterosexual contact， Blood transfusion/blood product history
508	male	Farmer	AIDS	Married (with spouse)	unmarried heterosexual contact， Blood transfusion/blood product history
509	male	Worker	AIDS	Divorced or widowed	Spouse/regular sexual partner positive
510	male	Cadre and clerk	AIDS	Married (with spouse)	unmarried heterosexual contact
511	female	Domestic worker	AIDS	Married (with spouse)	unmarried heterosexual contact，unmarried heterosexual contact
512	male	Others	HIV	Married (with spouse)	unmarried heterosexual contact
513	male	Migrant worker	AIDS	Married (with spouse)	unmarried heterosexual contact， Unknown
514	female	Migrant worker	AIDS	Married (with spouse)	Spouse/regular sexual partner positive
515	male	Retired personnel	AIDS	Married (with spouse)	unmarried heterosexual contact
516	male	Farmer	AIDS	Married (with spouse)	unmarried heterosexual contact
517	male	Cadre and clerk	HIV	Divorced or widowed	unmarried heterosexual contact
518	male	Domestic worker	AIDS	Unmarried	MSM
519	female	Worker	AIDS	Unmarried	unmarried heterosexual contact，unmarried heterosexual contact
520	male	Farmer	AIDS	Married (with spouse)	unmarried heterosexual contact
521	female	Farmer	AIDS	Married (with spouse)	Spouse/regular sexual partner positive
522	female	Worker	AIDS	Unmarried	unmarried heterosexual contact
523	male	Farmer	HIV	Married (with spouse)	unmarried heterosexual contact
524	male	Migrant worker	AIDS	Divorced or widowed	unmarried heterosexual contact
525	female	Farmer	AIDS	Married (with spouse)	Spouse/regular sexual partner positive
526	female	Unknown	HIV	Unmarried	unmarried heterosexual contact
527	male	Domestic worker	HIV	Married (with spouse)	Unknown
528	male	Domestic worker	HIV	Married (with spouse)	Unknown
529	male	Domestic worker	HIV	Divorced or widowed	Injection drug use history
530	female	Farmer	AIDS	Married (with spouse)	Spouse/regular sexual partner positive
531	male	Farmer	AIDS	Married (with spouse)	unmarried heterosexual contact
532	male	Farmer	HIV	Divorced or widowed	unmarried heterosexual contact，Surgical history
533	female	Domestic worker	AIDS	Married (with spouse)	unmarried heterosexual contact
534	male	Farmer	AIDS	Married (with spouse)	unmarried heterosexual contact
535	male	Retired personnel	HIV	Married (with spouse)	unmarried heterosexual contact
536	male	Farmer	AIDS	Divorced or widowed	unmarried heterosexual contact
537	female	Worker	HIV	Unknown	Unknown
538	male	Domestic worker	AIDS	Unmarried	Injection drug use history
539	male	Retired personnel	HIV	Married (with spouse)	unmarried heterosexual contact
540	male	Farmer	HIV	Unknown	unmarried heterosexual contact
541	male	Domestic worker	AIDS	Married (with spouse)	Injection drug use history
542	female	Commercial service worker	HIV	Unknown	unmarried heterosexual contact， Unknown
543	male	Farmer	HIV	Married (with spouse)	unmarried heterosexual contact
544	male	Retired personnel	HIV	Married (with spouse)	Unknown
545	male	Others	AIDS	Unmarried	unmarried heterosexual contact
546	male	Domestic worker	AIDS	Divorced or widowed	Injection drug use history
547	male	Farmer	HIV	Divorced or widowed	unmarried heterosexual contact
548	male	Domestic worker	HIV	Divorced or widowed	unmarried heterosexual contact
549	male	Others	AIDS	Married (with spouse)	unmarried heterosexual contact
550	female	Domestic worker	AIDS	Married (with spouse)	Spouse/regular sexual partner positive
551	male	Domestic worker	HIV	Divorced or widowed	unmarried heterosexual contact
552	female	Domestic worker	HIV	Divorced or widowed	Injection drug use history，Spouse/regular sexual partner positive
553	female	Others	AIDS	Married (with spouse)	unmarried heterosexual contact
554	female	Student	HIV	Unmarried	Mother positive
555	female	Domestic worker	AIDS	Married (with spouse)	Spouse/regular sexual partner positive
556	male	Others	AIDS	Unmarried	MSM
557	male	Worker	AIDS	Married (with spouse)	unmarried heterosexual contact
558	male	Worker	AIDS	Married (with spouse)	MSM
559	male	Domestic worker	HIV	Unmarried	Injection drug use history
560	male	Farmer	HIV	Unmarried	unmarried heterosexual contact，History of blood (plasma) donation
561	male	Domestic worker	HIV	Divorced or widowed	Injection drug use history
562	male	Domestic worker	HIV	Divorced or widowed	Spouse/regular sexual partner positive
563	male	Retired personnel	AIDS	Married (with spouse)	unmarried heterosexual contact
564	female	Retired personnel	AIDS	Divorced or widowed	unmarried heterosexual contact
565	male	Farmer	AIDS	Married (with spouse)	unmarried heterosexual contact
566	male	Farmer	AIDS	Divorced or widowed	Injection drug use history
567	female	Farmer	AIDS	Married (with spouse)	Spouse/regular sexual partner positive
568	female	Retired personnel	AIDS	Divorced or widowed	Spouse/regular sexual partner positive
569	male	Domestic worker	HIV	Married (with spouse)	unmarried heterosexual contact， Blood transfusion/blood product history，Surgical history
570	male	Others	HIV	Divorced or widowed	unmarried heterosexual contact
571	male	Retired personnel	AIDS	Married (with spouse)	unmarried heterosexual contact
572	female	Domestic worker	AIDS	Married (with spouse)	Injection drug use history
573	male	Domestic worker	HIV	Married (with spouse)	Injection drug use history，unmarried heterosexual contact
574	male	Domestic worker	AIDS	Unmarried	MSM
575	male	Others	AIDS	Married (with spouse)	unmarried heterosexual contact
576	female	Others	AIDS	Married (with spouse)	unmarried heterosexual contact
577	male	Retired personnel	AIDS	Married (with spouse)	unmarried heterosexual contact
578	male	Domestic worker	AIDS	Unmarried	Spouse/regular sexual partner positive
579	male	Others	HIV	Married (with spouse)	Injection drug use history， Unknown
580	male	Domestic worker	HIV	Married (with spouse)	MSM
581	male	Worker	AIDS	Married (with spouse)	Blood transfusion/blood product history
582	male	Worker	AIDS	Married (with spouse)	unmarried heterosexual contact
583	female	Commercial service worker	AIDS	Unmarried	unmarried heterosexual contact
584	female	Domestic worker	AIDS	Married (with spouse)	Unknown
585	male	Domestic worker	HIV	Unmarried	Injection drug use history
586	male	Domestic worker	AIDS	Unmarried	Injection drug use history
587	male	Retired personnel	HIV	Married (with spouse)	unmarried heterosexual contact， Unknown
588	female	Commercial service worker	AIDS	Married (with spouse)	unmarried heterosexual contact
589	male	Retired personnel	AIDS	Married (with spouse)	unmarried heterosexual contact
590	male	Unknown	HIV	Unknown	Unknown
591	male	Domestic worker	AIDS	Divorced or widowed	Injection drug use history
592	female	Medical worker	AIDS	Married (with spouse)	Spouse/regular sexual partner positive
593	male	Retired personnel	AIDS	Married (with spouse)	unmarried heterosexual contact
594	male	Farmer	HIV	Divorced or widowed	unmarried heterosexual contact，unmarried heterosexual contact
595	female	Domestic worker	HIV	Unmarried	unmarried heterosexual contact
596	male	Others	AIDS	Unmarried	unmarried heterosexual contact
597	male	Medical worker	AIDS	Unmarried	MSM
598	male	Domestic worker	AIDS	Divorced or widowed	Injection drug use history
599	male	Farmer	AIDS	Married (with spouse)	unmarried heterosexual contact
600	male	Farmer	AIDS	Married (with spouse)	unmarried heterosexual contact
601	male	Teacher	HIV	Married (with spouse)	unmarried heterosexual contact
602	male	Worker	HIV	Married (with spouse)	unmarried heterosexual contact
603	male	Retired personnel	HIV	Married (with spouse)	unmarried heterosexual contact
604	male	Domestic worker	HIV	Unmarried	Injection drug use history
605	male	Retired personnel	AIDS	Married (with spouse)	unmarried heterosexual contact
606	male	Unknown	AIDS	Married (with spouse)	unmarried heterosexual contact
607	male	Commercial service worker	AIDS	Married (with spouse)	unmarried heterosexual contact
608	male	Catering and food industry	HIV	Unmarried	unmarried heterosexual contact
609	male	Migrant worker	AIDS	Married (with spouse)	unmarried heterosexual contact
610	male	Retired personnel	HIV	Married (with spouse)	unmarried heterosexual contact， Unknown
611	male	Others	HIV	Unmarried	Injection drug use history
612	male	Domestic worker	AIDS	Married (with spouse)	unmarried heterosexual contact
613	male	Commercial service worker	HIV	Unmarried	MSM
614	male	Retired personnel	HIV	Divorced or widowed	unmarried heterosexual contact
615	male	Commercial service worker	AIDS	Unmarried	MSM
616	male	Unknown	AIDS	Unmarried	MSM
617	male	Others	AIDS	Married (with spouse)	unmarried heterosexual contact
618	male	Commercial service worker	AIDS	Unmarried	MSM
619	female	Domestic worker	AIDS	Married (with spouse)	unmarried heterosexual contact
620	male	Unknown	AIDS	Unmarried	Injection drug use history
621	female	Farmer	HIV	Married (with spouse)	unmarried heterosexual contact
622	male	Domestic worker	HIV	Married (with spouse)	unmarried heterosexual contact
623	male	Cadre and clerk	AIDS	Married (with spouse)	MSM
624	male	Domestic worker	AIDS	Unmarried	Injection drug use history
625	male	Commercial service worker	AIDS	Divorced or widowed	MSM
626	male	Farmer	AIDS	Married (with spouse)	Spouse/regular sexual partner positive
627	female	Farmer	HIV	Married (with spouse)	Spouse/regular sexual partner positive
628	female	Farmer	HIV	Married (with spouse)	Unknown
629	male	Migrant worker	HIV	Unmarried	unmarried heterosexual contact
630	female	Commercial service worker	HIV	Married (with spouse)	unmarried heterosexual contact
631	male	Worker	HIV	Married (with spouse)	unmarried heterosexual contact
632	male	Unknown	HIV	Unknown	Unknown
633	male	Seafarer and long-distance driver	HIV	Married (with spouse)	unmarried heterosexual contact，Spouse/regular sexual partner positive
634	male	Migrant worker	AIDS	Married (with spouse)	unmarried heterosexual contact
635	male	Migrant worker	AIDS	Unmarried	unmarried heterosexual contact
636	male	Retired personnel	AIDS	Divorced or widowed	unmarried heterosexual contact
637	female	Domestic worker	HIV	Married (with spouse)	Spouse/regular sexual partner positive
638	male	Domestic worker	AIDS	Married (with spouse)	unmarried heterosexual contact
639	male	Student	AIDS	Unmarried	MSM
640	female	Worker	AIDS	Unmarried	unmarried heterosexual contact
641	female	Domestic worker	AIDS	Unmarried	unmarried heterosexual contact
642	male	Others	AIDS	Married (with spouse)	Injection drug use history
643	male	Others	AIDS	Divorced or widowed	unmarried heterosexual contact
644	male	Retired personnel	AIDS	Married (with spouse)	unmarried heterosexual contact
645	male	Farmer	HIV	Divorced or widowed	unmarried heterosexual contact
646	male	Farmer	AIDS	Married (with spouse)	unmarried heterosexual contact
647	female	Farmer	AIDS	Divorced or widowed	Spouse/regular sexual partner positive
648	male	Domestic worker	HIV	Married (with spouse)	unmarried heterosexual contact，unmarried heterosexual contact
649	male	Domestic worker	HIV	Married (with spouse)	Injection drug use history
650	male	Retired personnel	AIDS	Married (with spouse)	unmarried heterosexual contact
651	male	Retired personnel	AIDS	Divorced or widowed	unmarried heterosexual contact
652	female	Domestic worker	HIV	Divorced or widowed	Injection drug use history
653	male	Farmer	AIDS	Married (with spouse)	unmarried heterosexual contact
654	female	Domestic worker	AIDS	Married (with spouse)	unmarried heterosexual contact，unmarried heterosexual contact
655	male	Commercial service worker	AIDS	Unmarried	unmarried heterosexual contact
656	male	Migrant worker	HIV	Unmarried	unmarried heterosexual contact
657	male	Others	AIDS	Unmarried	unmarried heterosexual contact
658	female	Farmer	AIDS	Married (with spouse)	Spouse/regular sexual partner positive
659	male	Domestic worker	AIDS	Married (with spouse)	Spouse/regular sexual partner positive
660	male	Domestic worker	AIDS	Divorced or widowed	Injection drug use history
661	male	Others	HIV	Unmarried	Unknown
662	male	Domestic worker	AIDS	Married (with spouse)	unmarried heterosexual contact
663	male	Domestic worker	AIDS	Married (with spouse)	unmarried heterosexual contact
664	male	Others	HIV	Unmarried	unmarried heterosexual contact
665	male	Others	HIV	Divorced or widowed	Injection drug use history，unmarried heterosexual contact
666	male	Domestic worker	HIV	Divorced or widowed	Injection drug use history
667	female	Domestic worker	AIDS	Married (with spouse)	unmarried heterosexual contact
668	male	Commercial service worker	AIDS	Divorced or widowed	unmarried heterosexual contact
669	male	Domestic worker	HIV	Married (with spouse)	unmarried heterosexual contact
670	male	Domestic worker	HIV	Married (with spouse)	Injection drug use history
671	male	Commercial service worker	AIDS	Unmarried	unmarried heterosexual contact，MSM
672	male	Unknown	HIV	Unknown	MSM
673	female	Domestic worker	AIDS	Married (with spouse)	Spouse/regular sexual partner positive
674	female	Retired personnel	HIV	Married (with spouse)	unmarried heterosexual contact
675	male	Domestic worker	AIDS	Married (with spouse)	unmarried heterosexual contact
676	male	Others	AIDS	Unmarried	unmarried heterosexual contact
677	male	Farmer	AIDS	Divorced or widowed	unmarried heterosexual contact
678	female	Domestic worker	AIDS	Divorced or widowed	Spouse/regular sexual partner positive
679	female	Domestic worker	AIDS	Divorced or widowed	Spouse/regular sexual partner positive
680	female	Others	AIDS	Married (with spouse)	Injection drug use history
681	male	Commercial service worker	HIV	Unmarried	MSM
682	male	Domestic worker	HIV	Married (with spouse)	MSM
683	male	Farmer	AIDS	Married (with spouse)	unmarried heterosexual contact
684	male	Retired personnel	AIDS	Married (with spouse)	unmarried heterosexual contact
685	male	Farmer	HIV	Married (with spouse)	Spouse/regular sexual partner positive
686	male	Farmer	AIDS	Married (with spouse)	unmarried heterosexual contact
687	male	Unknown	HIV	Unknown	Unknown
688	female	Domestic worker	AIDS	Divorced or widowed	Spouse/regular sexual partner positive
689	male	Retired personnel	HIV	Married (with spouse)	unmarried heterosexual contact
690	male	Commercial service worker	HIV	Unmarried	MSM
691	male	Domestic worker	AIDS	Unmarried	Injection drug use history，Surgical history
692	male	Student	HIV	Unmarried	unmarried heterosexual contact
693	male	Student	AIDS	Unmarried	MSM
694	male	Migrant worker	AIDS	Unmarried	unmarried heterosexual contact
695	male	Domestic worker	HIV	Unmarried	unmarried heterosexual contact，Surgical history
696	male	Retired personnel	AIDS	Married (with spouse)	unmarried heterosexual contact
697	female	Public place attendant	HIV	Married (with spouse)	unmarried heterosexual contact
698	male	Domestic worker	AIDS	Unmarried	MSM
699	male	Unknown	HIV	Married (with spouse)	unmarried heterosexual contact
700	male	Commercial service worker	AIDS	Divorced or widowed	unmarried heterosexual contact
701	male	Student	HIV	Unmarried	unmarried heterosexual contact
702	male	Domestic worker	AIDS	Married (with spouse)	unmarried heterosexual contact
703	male	Domestic worker	AIDS	Divorced or widowed	unmarried heterosexual contact
704	male	Commercial service worker	AIDS	Unmarried	MSM
705	male	Retired personnel	HIV	Married (with spouse)	unmarried heterosexual contact，unmarried heterosexual contact
706	male	Cadre and clerk	AIDS	Married (with spouse)	unmarried heterosexual contact
707	male	Domestic worker	AIDS	Married (with spouse)	Spouse/regular sexual partner positive
708	female	Retired personnel	AIDS	Divorced or widowed	Spouse/regular sexual partner positive
709	male	Teacher	HIV	Married (with spouse)	unmarried heterosexual contact
710	male	Others	AIDS	Married (with spouse)	unmarried heterosexual contact
711	male	Retired personnel	HIV	Divorced or widowed	unmarried heterosexual contact
712	male	Farmer	AIDS	Divorced or widowed	unmarried heterosexual contact
713	male	Commercial service worker	HIV	Married (with spouse)	Injection drug use history
714	male	Cadre and clerk	HIV	Divorced or widowed	Injection drug use history
715	female	Domestic worker	HIV	Married (with spouse)	Spouse/regular sexual partner positive
716	male	Domestic worker	AIDS	Divorced or widowed	Injection drug use history，unmarried heterosexual contact
717	female	Others	HIV	Divorced or widowed	unmarried heterosexual contact
718	female	Farmer	HIV	Divorced or widowed	unmarried heterosexual contact
719	male	Teacher	HIV	Married (with spouse)	Spouse/regular sexual partner positive
720	male	Domestic worker	HIV	Married (with spouse)	unmarried heterosexual contact
721	male	Domestic worker	HIV	Married (with spouse)	Injection drug use history，unmarried heterosexual contact
722	male	Retired personnel	HIV	Married (with spouse)	unmarried heterosexual contact
723	female	Domestic worker	AIDS	Married (with spouse)	Spouse/regular sexual partner positive
724	male	Commercial service worker	HIV	Married (with spouse)	unmarried heterosexual contact
725	male	Others	AIDS	Married (with spouse)	unmarried heterosexual contact
726	male	Student	HIV	Unmarried	MSM
727	male	Domestic worker	HIV	Married (with spouse)	unmarried heterosexual contact
728	male	Migrant worker	HIV	Unmarried	unmarried heterosexual contact
729	male	Retired personnel	HIV	Married (with spouse)	unmarried heterosexual contact
730	male	Domestic worker	HIV	Divorced or widowed	unmarried heterosexual contact
731	male	Domestic worker	AIDS	Unmarried	MSM
732	male	Domestic worker	HIV	Unknown	unmarried heterosexual contact
733	female	Unknown	AIDS	Divorced or widowed	Injection drug use history
734	male	Migrant worker	HIV	Married (with spouse)	unmarried heterosexual contact，unmarried heterosexual contact
735	male	Retired personnel	HIV	Married (with spouse)	unmarried heterosexual contact， Unknown
736	male	Migrant worker	HIV	Married (with spouse)	Blood transfusion/blood product history
737	female	Domestic worker	AIDS	Unmarried	Injection drug use history
738	male	Domestic worker	HIV	Married (with spouse)	Injection drug use history
739	male	Domestic worker	AIDS	Married (with spouse)	Injection drug use history
740	male	Commercial service worker	AIDS	Married (with spouse)	unmarried heterosexual contact
741	male	Domestic worker	HIV	Unmarried	unmarried heterosexual contact
742	female	Farmer	HIV	Married (with spouse)	unmarried heterosexual contact
743	male	Commercial service worker	AIDS	Unmarried	unmarried heterosexual contact
744	male	Student	HIV	Unmarried	unmarried heterosexual contact
745	male	Retired personnel	AIDS	Married (with spouse)	unmarried heterosexual contact
746	male	Unknown	HIV	Unmarried	unmarried heterosexual contact
747	female	Domestic worker	AIDS	Married (with spouse)	unmarried heterosexual contact
748	male	Unknown	HIV	Unknown	Unknown
749	male	Farmer	AIDS	Divorced or widowed	unmarried heterosexual contact
750	male	Domestic worker	HIV	Married (with spouse)	MSM
751	male	Unknown	HIV	Married (with spouse)	MSM
752	male	Commercial service worker	AIDS	Unmarried	MSM
753	male	Domestic worker	AIDS	Married (with spouse)	unmarried heterosexual contact
754	male	Retired personnel	HIV	Divorced or widowed	unmarried heterosexual contact
755	male	Worker	HIV	Married (with spouse)	Injection drug use history，unmarried heterosexual contact
756	male	Retired personnel	AIDS	Married (with spouse)	unmarried heterosexual contact
757	male	Domestic worker	HIV	Divorced or widowed	Injection drug use history
758	male	Commercial service worker	HIV	Unmarried	MSM
759	male	Commercial service worker	HIV	Unmarried	MSM
760	male	Farmer	HIV	Divorced or widowed	unmarried heterosexual contact
761	male	Farmer	HIV	Married (with spouse)	unmarried heterosexual contact
762	male	Worker	AIDS	Unmarried	unmarried heterosexual contact
763	female	Farmer	AIDS	Divorced or widowed	unmarried heterosexual contact
764	male	Farmer	AIDS	Divorced or widowed	unmarried heterosexual contact
765	male	Domestic worker	AIDS	Married (with spouse)	unmarried heterosexual contact
766	male	Farmer	HIV
767	male	Farmer	HIV	Married (with spouse)	unmarried heterosexual contact
768	male	Commercial service worker	HIV	Unmarried	MSM
769	male	Others	AIDS	Married (with spouse)	unmarried heterosexual contact
770	male	Retired personnel	AIDS	Divorced or widowed	unmarried heterosexual contact
771	male	Domestic worker	AIDS	Unmarried	MSM
772	male	Farmer	AIDS	Married (with spouse)	unmarried heterosexual contact
773	male	Worker	AIDS	Married (with spouse)	unmarried heterosexual contact
774	male	Others	AIDS	Married (with spouse)	unmarried heterosexual contact
775	male	Student	HIV	Unmarried	MSM
776	female	Unknown	AIDS	Unknown	Injection drug use history
777	male	Retired personnel	AIDS	Married (with spouse)	unmarried heterosexual contact
778	male	Others	AIDS	Married (with spouse)	unmarried heterosexual contact
779	male	Others	AIDS	Married (with spouse)	unmarried heterosexual contact
780	male	Domestic worker	AIDS	Unmarried	Injection drug use history
781	male	Others	HIV	Unknown	Unknown
782	male	Others	HIV	Unknown	Unknown
783	male	Others	HIV	Unknown	Unknown
784	male	Others	HIV	Unknown	Unknown
785	female	Others	HIV	Unknown	Injection drug use history
786	male	Student	HIV	Unmarried	unmarried heterosexual contact
787	male	Retired personnel	AIDS	Married (with spouse)	unmarried heterosexual contact
788	male	Unknown	HIV	Unknown	Unknown
789	male	Commercial service worker	AIDS	Married (with spouse)	unmarried heterosexual contact
790	female	Others	AIDS	Married (with spouse)	Spouse/regular sexual partner positive
791	male	Domestic worker	AIDS	Married (with spouse)	unmarried heterosexual contact
792	male	Domestic worker	HIV	Unmarried	Injection drug use history
793	male	Farmer	AIDS	Married (with spouse)	unmarried heterosexual contact
794	male	Student	HIV	Unmarried	MSM
795	male	Cadre and clerk	HIV	Married (with spouse)	unmarried heterosexual contact
796	female	Unknown	AIDS	Married (with spouse)	Spouse/regular sexual partner positive
797	male	Others	HIV	Married (with spouse)	Spouse/regular sexual partner positive
798	female	Farmer	AIDS	Married (with spouse)	Spouse/regular sexual partner positive
799	male	Retired personnel	AIDS	Married (with spouse)	unmarried heterosexual contact
800	male	Others	HIV	Unmarried	unmarried heterosexual contact
801	male	Others	AIDS	Married (with spouse)	unmarried heterosexual contact，unmarried heterosexual contact
802	male	Farmer	HIV	Unmarried	unmarried heterosexual contact
803	male	Farmer	AIDS	Married (with spouse)	unmarried heterosexual contact
804	male	Others	AIDS	Unmarried	unmarried heterosexual contact
805	male	Worker	AIDS	Married (with spouse)	Injection drug use history，unmarried heterosexual contact
806	male	Domestic worker	HIV
807	male	Domestic worker	AIDS	Unmarried	MSM， Blood transfusion/blood product history
808	male	Farmer	AIDS	Married (with spouse)	unmarried heterosexual contact
809	male	Unknown	HIV	Unknown	Unknown
810	male	Worker	HIV	Married (with spouse)	unmarried heterosexual contact
811	male	Retired personnel	AIDS	Married (with spouse)	unmarried heterosexual contact
812	male	Catering and food industry	AIDS	Divorced or widowed	unmarried heterosexual contact
813	male	Others	HIV	Married (with spouse)	unmarried heterosexual contact
814	female	Domestic worker	HIV	Married (with spouse)	unmarried heterosexual contact
815	male	Unknown	HIV	Married (with spouse)	Other
816	male	Worker	HIV	Unmarried	MSM
817	female	Domestic worker	AIDS	Married (with spouse)	unmarried heterosexual contact
818	female	Commercial service worker	AIDS	Married (with spouse)	unmarried heterosexual contact
819	male	Domestic worker	AIDS	Unmarried	Injection drug use history
820	male	Domestic worker	AIDS	Divorced or widowed	Injection drug use history
821	male	Domestic worker	HIV	Married (with spouse)	unmarried heterosexual contact
822	male	Retired personnel	AIDS	Married (with spouse)	unmarried heterosexual contact
823	male	Student	HIV	Unknown	Unknown
824	male	Others	AIDS	Divorced or widowed	unmarried heterosexual contact
825	male	Others	AIDS	Married (with spouse)	unmarried heterosexual contact
826	male	Others	HIV	Unknown	Unknown
827	male	Domestic worker	AIDS	Unmarried	MSM
828	male	Domestic worker	HIV	Married (with spouse)	Injection drug use history
829	male	Others	HIV	Married (with spouse)	Injection drug use history
830	male	Others	HIV	Divorced or widowed	unmarried heterosexual contact
831	male	Worker	AIDS	Married (with spouse)	unmarried heterosexual contact
832	male	Retired personnel	AIDS	Married (with spouse)	unmarried heterosexual contact
833	male	Others	AIDS	Unmarried	unmarried heterosexual contact
834	male	Commercial service worker	AIDS	Unmarried	MSM
835	male	Catering and food industry	HIV	Married (with spouse)	unmarried heterosexual contact
836	female	Domestic worker	AIDS	Divorced or widowed	unmarried heterosexual contact
837	male	Others	HIV	Unknown	Unknown
838	male	Farmer	AIDS	Divorced or widowed	unmarried heterosexual contact
839	male	Retired personnel	AIDS	Divorced or widowed	unmarried heterosexual contact
840	male	Others	HIV	Divorced or widowed	unmarried heterosexual contact
841	female	Commercial service worker	HIV	Divorced or widowed	unmarried heterosexual contact
842	male	Farmer	AIDS	Married (with spouse)	unmarried heterosexual contact
843	male	Retired personnel	AIDS	Divorced or widowed	unmarried heterosexual contact
844	female	Domestic worker	AIDS	Married (with spouse)	Spouse/regular sexual partner positive
845	male	Domestic worker	HIV	Divorced or widowed	unmarried heterosexual contact
846	male	Others	HIV	Unknown	Unknown
847	female	Domestic worker	AIDS	Divorced or widowed	unmarried heterosexual contact，unmarried heterosexual contact
848	male	Others	HIV	Unknown	Injection drug use history
849	male	Retired personnel	AIDS	Divorced or widowed	unmarried heterosexual contact
850	female	Domestic worker	HIV	Married (with spouse)	unmarried heterosexual contact
851	female	Domestic worker	AIDS	Married (with spouse)	unmarried heterosexual contact
852	male	Retired personnel	HIV	Married (with spouse)	unmarried heterosexual contact
853	female	Domestic worker	AIDS	Married (with spouse)	Spouse/regular sexual partner positive
854	male	Domestic worker	HIV	Married (with spouse)	Injection drug use history
855	male	Retired personnel	HIV	Married (with spouse)	unmarried heterosexual contact
856	male	Retired personnel	HIV	Unknown	Unknown
857	male	Domestic worker	HIV	Married (with spouse)	unmarried heterosexual contact
858	male	Others	HIV	Married (with spouse)	unmarried heterosexual contact
859	male	Farmer	HIV	Married (with spouse)	Injection drug use history
860	male	Retired personnel	AIDS	Married (with spouse)	unmarried heterosexual contact
861	male	Worker	AIDS	Divorced or widowed	unmarried heterosexual contact
862	male	Retired personnel	HIV	Married (with spouse)	Unknown
863	male	Worker	HIV	Married (with spouse)	unmarried heterosexual contact
864	female	Domestic worker	AIDS	Divorced or widowed	Injection drug use history
865	male	Migrant worker	AIDS	Unmarried	unmarried heterosexual contact
866	male	Worker	HIV	Married (with spouse)	unmarried heterosexual contact
867	male	Domestic worker	AIDS	Married (with spouse)	Injection drug use history
868	female	Domestic worker	HIV	Married (with spouse)	unmarried heterosexual contact
869	female	Domestic worker	AIDS	Married (with spouse)	Spouse/regular sexual partner positive
870	male	Domestic worker	AIDS	Unmarried	Injection drug use history
871	male	Retired personnel	AIDS	Divorced or widowed	unmarried heterosexual contact
872	male	Domestic worker	AIDS	Unmarried	Injection drug use history
873	male	Farmer	HIV	Married (with spouse)	unmarried heterosexual contact
874	male	Commercial service worker	AIDS	Unmarried	MSM
875	male	Domestic worker	AIDS	Unmarried	MSM
876	male	Others	HIV	Divorced or widowed	unmarried heterosexual contact
877	male	Others	AIDS	Unmarried	unmarried heterosexual contact
878	male	Retired personnel	HIV	Married (with spouse)	unmarried heterosexual contact
879	male	Domestic worker	AIDS	Unmarried	MSM
880	male	Domestic worker	AIDS	Unmarried	unmarried heterosexual contact
881	male	Domestic worker	HIV	Married (with spouse)	Injection drug use history
882	male	Retired personnel	HIV	Married (with spouse)	unmarried heterosexual contact， Unknown
883	male	Farmer	AIDS	Divorced or widowed	unmarried heterosexual contact
884	male	Farmer	HIV	Married (with spouse)	unmarried heterosexual contact
885	male	Retired personnel	AIDS	Married (with spouse)	unmarried heterosexual contact
886	male	Domestic worker	AIDS	Married (with spouse)	unmarried heterosexual contact
887	male	Farmer	AIDS	Divorced or widowed	unmarried heterosexual contact
888	male	Migrant worker	HIV	Unmarried	unmarried heterosexual contact
889	male	Domestic worker	AIDS	Unmarried	unmarried heterosexual contact
890	female	Commercial service worker	HIV	Unmarried	unmarried heterosexual contact
891	male	Unknown	HIV	Married (with spouse)	Injection drug use history
892	male	Domestic worker	AIDS	Unmarried	MSM
893	male	Domestic worker	AIDS	Married (with spouse)	unmarried heterosexual contact
894	male	Worker	HIV	Unmarried	unmarried heterosexual contact
895	male	Domestic worker	AIDS	Married (with spouse)	unmarried heterosexual contact
896	male	Domestic worker	AIDS	Unmarried	MSM
897	male	Commercial service worker	HIV	Unmarried	MSM
898	male	Commercial service worker	AIDS	Unmarried	unmarried heterosexual contact，MSM
899	male	Commercial service worker	AIDS	Unmarried	MSM
900	male	Cadre and clerk	AIDS	Unmarried	MSM
901	male	Commercial service worker	AIDS	Married (with spouse)	unmarried heterosexual contact
902	male	Others	AIDS	Married (with spouse)	unmarried heterosexual contact
903	female	Commercial service worker	HIV	Unmarried	unmarried heterosexual contact
904	male	Others	HIV	Divorced or widowed	Injection drug use history
905	female	Domestic worker	AIDS	Divorced or widowed	Injection drug use history
906	male	Retired personnel	AIDS	Married (with spouse)	unmarried heterosexual contact
907	male	Domestic worker	AIDS	Unmarried	MSM
908	male	Commercial service worker	AIDS	Married (with spouse)	unmarried heterosexual contact
909	female	Commercial service worker	AIDS	Divorced or widowed	unmarried heterosexual contact
910	female	Commercial service worker	HIV	Married (with spouse)	unmarried heterosexual contact
911	male	Domestic worker	AIDS	Unmarried	unmarried heterosexual contact
912	male	Migrant worker	AIDS	Married (with spouse)	Other
913	female	Commercial service worker	AIDS	Divorced or widowed	Spouse/regular sexual partner positive
914	female	Worker	HIV	Married (with spouse)	unmarried heterosexual contact
915	male	Domestic worker	HIV	Unmarried	Injection drug use history
916	male	Farmer	HIV	Divorced or widowed	unmarried heterosexual contact
917	female	Retired personnel	HIV	Married (with spouse)	Spouse/regular sexual partner positive
918	male	Farmer	HIV	Married (with spouse)	unmarried heterosexual contact
919	male	Worker	AIDS	Married (with spouse)	unmarried heterosexual contact
920	male	Retired personnel	HIV	Divorced or widowed	unmarried heterosexual contact
921	male	Others	HIV	Unmarried	MSM
922	male	Domestic worker	AIDS	Unmarried	Injection drug use history
923	male	Commercial service worker	AIDS	Unmarried	MSM
924	male	Commercial service worker	AIDS	Married (with spouse)	unmarried heterosexual contact
925	male	Others	AIDS	Married (with spouse)	unmarried heterosexual contact
926	male	Domestic worker	AIDS	Married (with spouse)	Injection drug use history
927	male	Teacher	AIDS	Unmarried	MSM
928	male	Retired personnel	AIDS	Divorced or widowed	unmarried heterosexual contact
929	male	Domestic worker	AIDS	Married (with spouse)	unmarried heterosexual contact， Unknown
930	male	Farmer	AIDS	Married (with spouse)	unmarried heterosexual contact
931	male	Domestic worker	AIDS	Married (with spouse)	unmarried heterosexual contact
932	male	Retired personnel	HIV	Married (with spouse)	unmarried heterosexual contact
933	male	Worker	HIV	Married (with spouse)	Unknown
934	male	Farmer	AIDS	Married (with spouse)	unmarried heterosexual contact
935	male	Worker	HIV	Married (with spouse)	Unknown
936	female	Commercial service worker	AIDS	Unmarried	unmarried heterosexual contact
937	male	Retired personnel	AIDS	Married (with spouse)	unmarried heterosexual contact
938	male	Others	HIV	Divorced or widowed	unmarried heterosexual contact
939	male	Farmer	HIV	Married (with spouse)	unmarried heterosexual contact
940	female	Unknown	HIV	Unknown	Unknown
941	male	Worker	HIV	Divorced or widowed	unmarried heterosexual contact
942	male	Migrant worker	HIV	Married (with spouse)	Injection drug use history
943	male	Domestic worker	HIV	Married (with spouse)	unmarried heterosexual contact
944	female	Student	HIV		Unknown
945	male	Commercial service worker	AIDS	Unmarried	MSM
946	male	Others	AIDS	Married (with spouse)	MSM
947	male	Domestic worker	HIV	Unmarried	MSM
948	male	Worker	AIDS	Divorced or widowed	unmarried heterosexual contact
949	male	Farmer	HIV	Married (with spouse)	unmarried heterosexual contact
950	male	Retired personnel	HIV	Divorced or widowed	Spouse/regular sexual partner positive， Unknown
951	female	Worker	AIDS	Divorced or widowed	unmarried heterosexual contact
952	male	Student	AIDS	Unmarried	MSM
953	male	Farmer	AIDS	Married (with spouse)	unmarried heterosexual contact
954	male	Domestic worker	AIDS	Divorced or widowed	unmarried heterosexual contact
955	female	Domestic worker	AIDS	Married (with spouse)	Spouse/regular sexual partner positive
956	male	Medical worker	AIDS	Married (with spouse)	unmarried heterosexual contact
957	female	Domestic worker	AIDS	Married (with spouse)	Spouse/regular sexual partner positive
958	male	Retired personnel	AIDS	Divorced or widowed	unmarried heterosexual contact
959	female	Others	HIV	Divorced or widowed	unmarried heterosexual contact， Unknown
960	female	Domestic worker	AIDS	Married (with spouse)	unmarried heterosexual contact
961	male	Domestic worker	AIDS	Unmarried	unmarried heterosexual contact
962	male	Retired personnel	AIDS	Married (with spouse)	unmarried heterosexual contact
963	male	Commercial service worker	HIV	Married (with spouse)	unmarried heterosexual contact，Spouse/regular sexual partner positive， Blood transfusion/blood product history，Surgical history
964	male	Commercial service worker	HIV	Divorced or widowed	Injection drug use history
965	male	Others	HIV	Divorced or widowed	unmarried heterosexual contact
966	male	Retired personnel	HIV	Divorced or widowed	unmarried heterosexual contact
967	male	Student	HIV	Unmarried	MSM
968	male	Others	HIV	Married (with spouse)	unmarried heterosexual contact
969	male	Student	AIDS	Unmarried	unmarried heterosexual contact
970	male	Farmer	AIDS	Married (with spouse)	unmarried heterosexual contact
971	male	Domestic worker	AIDS	Unmarried	MSM
972	male	Domestic worker	HIV	Divorced or widowed	unmarried heterosexual contact
973	male	Others	AIDS	Unmarried	MSM
974	female	Domestic worker	HIV	Married (with spouse)	Spouse/regular sexual partner positive
975	female	Domestic worker	AIDS	Married (with spouse)	unmarried heterosexual contact
976	male	Domestic worker	AIDS	Unmarried	MSM
977	male	Catering and food industry	HIV	Unmarried	MSM
978	male	Farmer	HIV	Unmarried	unmarried heterosexual contact
979	male	Migrant worker	HIV	Unmarried	MSM
980	male	Farmer	AIDS	Married (with spouse)	unmarried heterosexual contact
981	male	Domestic worker	AIDS	Divorced or widowed	unmarried heterosexual contact，History of blood (plasma) donation
982	male	Retired personnel	HIV	Divorced or widowed	unmarried heterosexual contact
983	female	Worker	HIV	Unmarried	unmarried heterosexual contact，unmarried heterosexual contact
984	male	Domestic worker	AIDS	Married (with spouse)	unmarried heterosexual contact
985	male	Domestic worker	AIDS	Married (with spouse)	MSM
986	male	Farmer	AIDS	Married (with spouse)	unmarried heterosexual contact
987	male	Retired personnel	AIDS	Divorced or widowed	Spouse/regular sexual partner positive
988	female	Retired personnel	HIV	Married (with spouse)	Spouse/regular sexual partner positive
989	male	Worker	HIV	Married (with spouse)	unmarried heterosexual contact
990	male	Domestic worker	AIDS	Unmarried	MSM
991	female	Others	HIV	Divorced or widowed	Injection drug use history
992	male	Retired personnel	HIV	Married (with spouse)	unmarried heterosexual contact
993	male	Commercial service worker	AIDS	Married (with spouse)	unmarried heterosexual contact
994	female	Retired personnel	HIV	Married (with spouse)	Spouse/regular sexual partner positive
995	male	Retired personnel	HIV	Divorced or widowed	unmarried heterosexual contact
996	female	Domestic worker	AIDS	Divorced or widowed	Spouse/regular sexual partner positive
997	male	Others	HIV	Married (with spouse)	unmarried heterosexual contact
998	female	Domestic worker	AIDS	Married (with spouse)	unmarried heterosexual contact
999	male	Others	AIDS	Married (with spouse)	unmarried heterosexual contact
1000	female	Retired personnel	AIDS	Divorced or widowed	Spouse/regular sexual partner positive
1001	female	Retired personnel	AIDS	Divorced or widowed	unmarried heterosexual contact
1002	male	Farmer	AIDS	Unmarried	MSM
1003	male	Others	AIDS	Married (with spouse)	unmarried heterosexual contact
1004	male	Retired personnel	HIV	Married (with spouse)	unmarried heterosexual contact
1005	male	Cadre and clerk	HIV	Married (with spouse)	Injection drug use history
1006	female	Migrant worker	AIDS	Married (with spouse)	unmarried heterosexual contact
1007	male	Retired personnel	HIV	Divorced or widowed	unmarried heterosexual contact
1008	male	Retired personnel	AIDS	Married (with spouse)	Spouse/regular sexual partner positive
1009	male	Retired personnel	HIV	Married (with spouse)	unmarried heterosexual contact
1010	female	Domestic worker	HIV	Married (with spouse)	Spouse/regular sexual partner positive
1011	male	Retired personnel	HIV	Married (with spouse)	unmarried heterosexual contact
1012	female	Domestic worker	HIV	Divorced or widowed	unmarried heterosexual contact
1013	male	Farmer	HIV	Divorced or widowed	unmarried heterosexual contact
1014	male	Cadre and clerk	AIDS	Married (with spouse)	unmarried heterosexual contact
1015	male	Worker	AIDS	Divorced or widowed	unmarried heterosexual contact，unmarried heterosexual contact
1016	male	Cadre and clerk	AIDS	Married (with spouse)	Injection drug use history
1017	male	Worker	AIDS	Divorced or widowed	MSM
1018	male	Others	HIV	Married (with spouse)	Unknown
1019	male	Others	HIV	Unmarried	Unknown
1020	male	Others	HIV	Unmarried	Unknown
1021	male	Commercial service worker	AIDS	Unmarried	MSM
1022	female	Domestic worker	HIV	Married (with spouse)	Spouse/regular sexual partner positive
1023	male	Commercial service worker	AIDS	Married (with spouse)	unmarried heterosexual contact
1024	male	Others	AIDS	Married (with spouse)	unmarried heterosexual contact
1025	male	Worker	HIV	Married (with spouse)	unmarried heterosexual contact
1026	male	Domestic worker	AIDS	Married (with spouse)	unmarried heterosexual contact
1027	female	Commercial service worker	AIDS	Divorced or widowed	Spouse/regular sexual partner positive
1028	male	Farmer	HIV	Divorced or widowed	unmarried heterosexual contact
1029	male	Retired personnel	AIDS	Divorced or widowed	unmarried heterosexual contact
1030	male	Retired personnel	HIV	Divorced or widowed	Spouse/regular sexual partner positive， Unknown
1031	female	Retired personnel	AIDS	Married (with spouse)	unmarried heterosexual contact
1032	female	Catering and food industry	HIV	Married (with spouse)	unmarried heterosexual contact
1033	male	Farmer	HIV	Married (with spouse)	unmarried heterosexual contact
1034	male	Retired personnel	AIDS	Married (with spouse)	unmarried heterosexual contact
1035	male	Retired personnel	AIDS	Divorced or widowed	unmarried heterosexual contact
1036	male	Farmer	HIV	Married (with spouse)	unmarried heterosexual contact
1037	male	Retired personnel	HIV	Married (with spouse)	unmarried heterosexual contact
1038	male	Retired personnel	AIDS	Divorced or widowed	unmarried heterosexual contact
1039	male	Worker	HIV	Unmarried	MSM
1040	male	Domestic worker	AIDS	Married (with spouse)	Unknown
1041	male	Commercial service worker	HIV	Married (with spouse)	unmarried heterosexual contact
1042	male	Unknown	HIV	Unmarried	MSM
1043	male	Catering and food industry	HIV	Unmarried	unmarried heterosexual contact
1044	male	Retired personnel	AIDS	Married (with spouse)	Spouse/regular sexual partner positive
1045	male	Domestic worker	AIDS	Divorced or widowed	unmarried heterosexual contact
1046	male	Domestic worker	AIDS	Unmarried	MSM
1047	male	Retired personnel	HIV	Divorced or widowed	Unknown
1048	male	Retired personnel	HIV	Divorced or widowed	unmarried heterosexual contact
1049	male	Domestic worker	HIV	Unmarried	MSM
1050	male	Worker	AIDS	Unmarried	MSM
1051	male	Medical worker	HIV	Unmarried	MSM
1052	male	Domestic worker	HIV	Married (with spouse)	Unknown
1053	male	Farmer	AIDS	Married (with spouse)	unmarried heterosexual contact
1054	female	Others	HIV	Unknown	Unknown
1055	male	Commercial service worker	HIV	Married (with spouse)	Injection drug use history
1056	male	Commercial service worker	HIV	Unmarried	MSM
1057	male	Retired personnel	HIV	Married (with spouse)	unmarried heterosexual contact
1058	male	Worker	HIV	Divorced or widowed	MSM
1059	male	Worker	HIV	Divorced or widowed	unmarried heterosexual contact
1060	male	Commercial service worker	HIV	Unmarried	unmarried heterosexual contact
1061	male	Student	HIV	Unknown	Unknown
1062	male	Others	AIDS	Divorced or widowed	unmarried heterosexual contact
1063	female	Farmer	AIDS	Married (with spouse)	Spouse/regular sexual partner positive
1064	female	Farmer	HIV	Married (with spouse)	Spouse/regular sexual partner positive
1065	male	Retired personnel	AIDS	Married (with spouse)	unmarried heterosexual contact
1066	male	Migrant worker	AIDS	Divorced or widowed	unmarried heterosexual contact
1067	male	Farmer	AIDS	Married (with spouse)	MSM
1068	male	Commercial service worker	AIDS	Married (with spouse)	Injection drug use history
1069	male	Retired personnel	AIDS	Divorced or widowed	unmarried heterosexual contact
1070	male	Others	AIDS	Married (with spouse)	Injection drug use history
1071	male	Domestic worker	AIDS	Unmarried	unmarried heterosexual contact
1072	male	Retired personnel	HIV	Divorced or widowed	unmarried heterosexual contact
1073	male	Commercial service worker	AIDS	Unmarried	MSM
1074	male	Farmer	AIDS	Married (with spouse)	unmarried heterosexual contact
1075	male	Cadre and clerk	AIDS	Unmarried	MSM
1076	male	Commercial service worker	AIDS	Married (with spouse)	MSM
1077	male	Commercial service worker	AIDS	Unmarried	MSM
1078	male	Student	HIV	Unmarried	MSM
1079	male	Cadre and clerk	AIDS	Unmarried	MSM
1080	male	Farmer	HIV	Divorced or widowed	unmarried heterosexual contact，Surgical history
1081	male	Seafarer and long-distance driver	HIV	Married (with spouse)	unmarried heterosexual contact
1082	female	Domestic worker	AIDS	Married (with spouse)	unmarried heterosexual contact
1083	female	Commercial service worker	HIV	Married (with spouse)	unmarried heterosexual contact
1084	male	Domestic worker	HIV	Married (with spouse)	unmarried heterosexual contact
1085	male	Student	HIV	Unmarried	Unknown
1086	male	Commercial service worker	AIDS	Unmarried	MSM
1087	male	Commercial service worker	HIV	Unmarried	MSM
1088	male	Commercial service worker	HIV	Married (with spouse)	unmarried heterosexual contact
1089	male	Retired personnel	HIV	Married (with spouse)	unmarried heterosexual contact
1090	male	Farmer	AIDS	Married (with spouse)	unmarried heterosexual contact
1091	male	Farmer	AIDS	Divorced or widowed	unmarried heterosexual contact，unmarried heterosexual contact
1092	female	Commercial service worker	HIV	Divorced or widowed	unmarried heterosexual contact
1093	male	Others	HIV	Unmarried	unmarried heterosexual contact
1094	female	Retired personnel	AIDS	Divorced or widowed	unmarried heterosexual contact
1095	male	Retired personnel	HIV	Married (with spouse)	unmarried heterosexual contact
1096	male	Domestic worker	AIDS	Married (with spouse)	unmarried heterosexual contact
1097	male	Others	AIDS	Married (with spouse)	unmarried heterosexual contact
1098	male	Teacher	AIDS	Married (with spouse)	unmarried heterosexual contact，History of blood (plasma) donation， Blood transfusion/blood product history
1099	male	Commercial service worker	HIV	Unmarried	MSM
1100	female	Retired personnel	HIV	Divorced or widowed	unmarried heterosexual contact
1101	female	Domestic worker	AIDS	Married (with spouse)	Spouse/regular sexual partner positive
1102	male	Others	AIDS	Unknown	Unknown
1103	male	Commercial service worker	AIDS	Married (with spouse)	unmarried heterosexual contact
1104	male	Domestic worker	HIV	Unmarried	MSM
1105	male	Farmer	AIDS	Divorced or widowed	unmarried heterosexual contact
1106	female	Domestic worker	AIDS	Married (with spouse)	unmarried heterosexual contact
1107	male	Commercial service worker	HIV	Married (with spouse)	unmarried heterosexual contact
1108	male	Retired personnel	AIDS	Married (with spouse)	unmarried heterosexual contact
1109	female	Domestic worker	HIV	Divorced or widowed	unmarried heterosexual contact
1110	male	Unknown	HIV	Unknown	Unknown
1111	male	Cadre and clerk	HIV	Married (with spouse)	unmarried heterosexual contact
1112	female	Commercial service worker	AIDS	Unmarried	unmarried heterosexual contact
1113	male	Domestic worker	HIV	Unmarried	MSM
1114	male	Domestic worker	AIDS	Married (with spouse)	unmarried heterosexual contact
1115	female	Medical worker	HIV	Unmarried	unmarried heterosexual contact
1116	male	Student	HIV	Unmarried	MSM
1117	male	Retired personnel	HIV	Divorced or widowed	unmarried heterosexual contact
1118	female	Farmer	AIDS	Married (with spouse)	unmarried heterosexual contact
1119	male	Farmer	HIV	Unmarried	unmarried heterosexual contact
1120	male	Commercial service worker	HIV	Married (with spouse)	MSM
1121	male	Farmer	AIDS	Married (with spouse)	unmarried heterosexual contact
1122	male	Retired personnel	AIDS	Married (with spouse)	unmarried heterosexual contact
1123	female	Domestic worker	AIDS	Married (with spouse)	Spouse/regular sexual partner positive
1124	male	Farmer	AIDS	Married (with spouse)	unmarried heterosexual contact
1125	male	Others	AIDS	Unmarried	unmarried heterosexual contact
1126	male	Farmer	AIDS	Married (with spouse)	unmarried heterosexual contact
1127	female	Commercial service worker	HIV	Married (with spouse)	unmarried heterosexual contact，unmarried heterosexual contact
1128	male	Domestic worker	AIDS	Married (with spouse)	MSM
1129	male	Commercial service worker	HIV	Unmarried	MSM
1130	male	Retired personnel	HIV	Married (with spouse)	unmarried heterosexual contact
1131	male	Others	HIV	Unmarried	unmarried heterosexual contact
1132	male	Farmer	AIDS	Married (with spouse)	unmarried heterosexual contact
1133	male	Retired personnel	HIV	Divorced or widowed	unmarried heterosexual contact
1134	male	Farmer	AIDS	Unmarried	Injection drug use history
1135	male	Domestic worker	AIDS	Married (with spouse)	unmarried heterosexual contact
1136	male	Others	HIV	Unknown	Unknown
1137	male	Teacher	AIDS	Married (with spouse)	unmarried heterosexual contact
1138	male	Commercial service worker	AIDS	Unmarried	unmarried heterosexual contact
1139	male	Worker	AIDS	Married (with spouse)	unmarried heterosexual contact
1140	male	Others	HIV	Unmarried	unmarried heterosexual contact
1141	male	Others	HIV	Married (with spouse)	unmarried heterosexual contact
1142	male	Retired personnel	HIV	Married (with spouse)	unmarried heterosexual contact
1143	male	Farmer	HIV	Married (with spouse)	unmarried heterosexual contact
1144	male	Commercial service worker	HIV	Unmarried	MSM
1145	female	Retired personnel	AIDS	Married (with spouse)	unmarried heterosexual contact
1146	male	Others	AIDS	Unmarried	unmarried heterosexual contact
1147	male	Domestic worker	AIDS	Married (with spouse)	MSM
1148	male	Domestic worker	AIDS	Unmarried	MSM
1149	male	Cadre and clerk	HIV	Divorced or widowed	MSM
1150	male	Others	HIV	Unmarried	Injection drug use history
1151	male	Cadre and clerk	HIV	Married (with spouse)	unmarried heterosexual contact， Unknown
1152	male	Worker	HIV	Divorced or widowed	unmarried heterosexual contact
1153	male	Medical worker	HIV	Unknown	Unknown
1154	female	Catering and food industry	AIDS	Divorced or widowed	unmarried heterosexual contact
1155	male	Retired personnel	AIDS	Married (with spouse)	unmarried heterosexual contact，Spouse/regular sexual partner positive，History of blood (plasma) donation
1156	female	Worker	AIDS	Married (with spouse)	Spouse/regular sexual partner positive，History of blood (plasma) donation
1157	male	Retired personnel	AIDS	Married (with spouse)	unmarried heterosexual contact
1158	male	Domestic worker	HIV	Divorced or widowed	Injection drug use history
1159	female	Domestic worker	AIDS	Married (with spouse)	Spouse/regular sexual partner positive
1160	female	Domestic worker	HIV	Married (with spouse)	Spouse/regular sexual partner positive
1161	male	Domestic worker	HIV	Married (with spouse)	Injection drug use history
1162	male	Retired personnel	HIV	Married (with spouse)	unmarried heterosexual contact
1163	male	Domestic worker	HIV	Married (with spouse)	unmarried heterosexual contact
1164	male	Domestic worker	HIV	Unmarried	Injection drug use history，unmarried heterosexual contact
1165	male	Worker	AIDS	Unmarried	unmarried heterosexual contact
1166	female	Domestic worker	AIDS	Married (with spouse)	Spouse/regular sexual partner positive
1167	male	Seafarer and long-distance driver	HIV	Married (with spouse)	unmarried heterosexual contact
1168	male	Medical worker	AIDS	Unmarried	MSM
1169	male	Cadre and clerk	AIDS	Married (with spouse)	unmarried heterosexual contact
1170	male	Cadre and clerk	AIDS	Divorced or widowed	MSM
1171	male	Farmer	HIV	Divorced or widowed	unmarried heterosexual contact
1172	female	Domestic worker	AIDS	Married (with spouse)	Spouse/regular sexual partner positive
1173	male	Unknown	AIDS	Married (with spouse)	unmarried heterosexual contact
1174	female	Worker	AIDS	Divorced or widowed	unmarried heterosexual contact
1175	male	Unknown	HIV	Unmarried	MSM
1176	male	Others	AIDS	Divorced or widowed	unmarried heterosexual contact
1177	female	Domestic worker	HIV	Divorced or widowed	Spouse/regular sexual partner positive
1178	female	Farmer	HIV	Married (with spouse)	Spouse/regular sexual partner positive
1179	male	Domestic worker	AIDS	Divorced or widowed	Injection drug use history，unmarried heterosexual contact，unmarried heterosexual contact
1180	male	Worker	HIV	Married (with spouse)	unmarried heterosexual contact
1181	female	Domestic worker	HIV	Divorced or widowed	Spouse/regular sexual partner positive
1182	male	Retired personnel	AIDS	Married (with spouse)	unmarried heterosexual contact
1183	female	Retired personnel	AIDS	Married (with spouse)	Spouse/regular sexual partner positive
1184	male	Others	HIV	Married (with spouse)	Unknown
1185	female	Domestic worker	HIV	Divorced or widowed	unmarried heterosexual contact
1186	female	Domestic worker	HIV	Divorced or widowed	Spouse/regular sexual partner positive
1187	male	Retired personnel	AIDS	Married (with spouse)	unmarried heterosexual contact
1188	female	Farmer	HIV	Married (with spouse)	unmarried heterosexual contact
1189	male	Seafarer and long-distance driver	AIDS	Married (with spouse)	unmarried heterosexual contact
1190	male	Domestic worker	AIDS	Divorced or widowed	unmarried heterosexual contact
1191	female	Unknown	AIDS	Married (with spouse)	unmarried heterosexual contact
1192	female	Domestic worker	AIDS	Married (with spouse)	Spouse/regular sexual partner positive
1193	female	Medical worker	AIDS	Unmarried	unmarried heterosexual contact
1194	male	Others	HIV	Divorced or widowed	unmarried heterosexual contact
1195	male	Public place attendant	AIDS	Unmarried	MSM
1196	male	Farmer	HIV	Married (with spouse)	unmarried heterosexual contact
1197	male	Farmer	AIDS	Married (with spouse)	unmarried heterosexual contact， Blood transfusion/blood product history
1198	male	Others	AIDS	Married (with spouse)	unmarried heterosexual contact
1199	male	Unknown	AIDS	Unmarried	unmarried heterosexual contact
1200	male	Student	HIV	Unknown	Unknown
1201	male	Unknown	HIV	Unmarried	MSM
1202	male	Teacher	HIV	Unmarried	MSM
1203	female	Retired personnel	AIDS	Married (with spouse)	Spouse/regular sexual partner positive
1204	male	Others	HIV	Married (with spouse)	unmarried heterosexual contact
1205	male	Retired personnel	HIV	Married (with spouse)	unmarried heterosexual contact
1206	female	Worker	HIV	Divorced or widowed	Spouse/regular sexual partner positive
1207	female	Others	HIV	Married (with spouse)	Unknown
1208	male	Student	HIV	Unknown	Unknown
1209	male	Commercial service worker	AIDS	Married (with spouse)	Injection drug use history，unmarried heterosexual contact
1210	male	Farmer	AIDS	Married (with spouse)	unmarried heterosexual contact
1211	male	Seafarer and long-distance driver	AIDS	Married (with spouse)	unmarried heterosexual contact
1212	male	Farmer	HIV	Married (with spouse)	unmarried heterosexual contact
1213	male	Commercial service worker	AIDS	Unmarried	MSM
1214	male	Public place attendant	HIV	Unmarried	unmarried heterosexual contact
1215	male	Domestic worker	AIDS	Unmarried	MSM
1216	male	Retired personnel	AIDS	Married (with spouse)	unmarried heterosexual contact
1217	male	Domestic worker	HIV	Married (with spouse)	unmarried heterosexual contact
1218	male	Others	AIDS	Married (with spouse)	MSM
1219	male	Cadre and clerk	HIV	Unmarried	MSM
1220	female	Domestic worker	AIDS	Married (with spouse)	Spouse/regular sexual partner positive
1221	male	Unknown	AIDS	Married (with spouse)	unmarried heterosexual contact
1222	male	Farmer	AIDS	Divorced or widowed	unmarried heterosexual contact
1223	male	Unknown	HIV	Married (with spouse)	unmarried heterosexual contact， Other， Unknown
1224	male	Cadre and clerk	AIDS	Unmarried	MSM
1225	male	Student	AIDS	Unmarried	unmarried heterosexual contact
1226	male	Commercial service worker	HIV	Unmarried	MSM
1227	male	Worker	AIDS	Married (with spouse)	unmarried heterosexual contact
1228	male	Cadre and clerk	HIV	Unmarried	MSM
1229	male	Student	HIV	Unmarried	unmarried heterosexual contact
1230	female	Worker	HIV	Married (with spouse)	Other
1231	male	Worker	AIDS	Unmarried	unmarried heterosexual contact，MSM
1232	male	Migrant worker	HIV	Unmarried	unmarried heterosexual contact
1233	male	Farmer	AIDS	Married (with spouse)	unmarried heterosexual contact
1234	male	Retired personnel	AIDS	Married (with spouse)	unmarried heterosexual contact
1235	male	Domestic worker	HIV	Married (with spouse)	unmarried heterosexual contact
1236	male	Domestic worker	HIV	Divorced or widowed	unmarried heterosexual contact
1237	male	Farmer	HIV	Divorced or widowed	unmarried heterosexual contact
1238	male	Retired personnel	AIDS	Unmarried	MSM
1239	male	Farmer	HIV	Divorced or widowed	unmarried heterosexual contact
1240	male	Domestic worker	HIV	Unmarried	MSM
1241	male	Domestic worker	HIV	Married (with spouse)	unmarried heterosexual contact
1242	female	Retired personnel	AIDS	Married (with spouse)	Spouse/regular sexual partner positive
1243	male	Migrant worker	HIV	Married (with spouse)	unmarried heterosexual contact
1244	male	Retired personnel	HIV	Married (with spouse)	unmarried heterosexual contact
1245	male	Others	HIV	Divorced or widowed	unmarried heterosexual contact
1246	male	Domestic worker	AIDS	Divorced or widowed	unmarried heterosexual contact
1247	male	Farmer	AIDS	Married (with spouse)	unmarried heterosexual contact
1248	male	Farmer	AIDS	Married (with spouse)	unmarried heterosexual contact
1249	male	Retired personnel	AIDS	Married (with spouse)	unmarried heterosexual contact
1250	female	Domestic worker	AIDS	Married (with spouse)	unmarried heterosexual contact
1251	male	Commercial service worker	HIV	Married (with spouse)	unmarried heterosexual contact
1252	male	Farmer	AIDS	Married (with spouse)	unmarried heterosexual contact
1253	female	Farmer	AIDS	Married (with spouse)	Spouse/regular sexual partner positive
1254	male	Worker	HIV	Married (with spouse)	MSM
1255	male	Cadre and clerk	AIDS	Divorced or widowed	unmarried heterosexual contact
1256	female	Domestic worker	HIV	Married (with spouse)	Spouse/regular sexual partner positive
1257	male	Retired personnel	HIV	Married (with spouse)	unmarried heterosexual contact
1258	male	Domestic worker	HIV	Unmarried	MSM
1259	male	Farmer	HIV	Divorced or widowed	unmarried heterosexual contact
1260	female	Domestic worker	AIDS	Married (with spouse)	Spouse/regular sexual partner positive
1261	male	Others	HIV	Unmarried	MSM
1262	male	Domestic worker	HIV	Divorced or widowed	unmarried heterosexual contact
1263	male	Catering and food industry	HIV	Divorced or widowed	unmarried heterosexual contact
1264	female	Farmer	HIV	Married (with spouse)	unmarried heterosexual contact
1265	female	Farmer	AIDS	Unmarried	unmarried heterosexual contact
1266	male	Commercial service worker	AIDS	Divorced or widowed	unmarried heterosexual contact
1267	male	Migrant worker	AIDS	Married (with spouse)	Spouse/regular sexual partner positive
1268	male	Commercial service worker	HIV	Divorced or widowed	MSM
1269	male	Worker	AIDS	Married (with spouse)	unmarried heterosexual contact
1270	male	Retired personnel	AIDS	Divorced or widowed	unmarried heterosexual contact
1271	male	Farmer	AIDS	Married (with spouse)	Spouse/regular sexual partner positive
1272	male	Worker	HIV	Unmarried	MSM
1273	male	Retired personnel	AIDS	Married (with spouse)	unmarried heterosexual contact
1274	male	Farmer	AIDS	Divorced or widowed	unmarried heterosexual contact
1275	female	Farmer	AIDS	Married (with spouse)	unmarried heterosexual contact，unmarried heterosexual contact
1276	male	Farmer	AIDS	Married (with spouse)	unmarried heterosexual contact，unmarried heterosexual contact
1277	male	Catering and food industry	AIDS	Unmarried	MSM
1278	male	Public place attendant	AIDS	Unmarried	MSM
1279	male	Unknown	HIV	Married (with spouse)	Injection drug use history
1280	male	Farmer	HIV	Married (with spouse)	unmarried heterosexual contact
1281	male	Domestic worker	AIDS	Divorced or widowed	unmarried heterosexual contact
1282	male	Domestic worker	AIDS	Married (with spouse)	unmarried heterosexual contact
1283	male	Student	AIDS	Unmarried	MSM
1284	male	Worker	HIV	Divorced or widowed	unmarried heterosexual contact
1285	male	Farmer	AIDS	Married (with spouse)	Spouse/regular sexual partner positive
1286	male	Others	HIV	Married (with spouse)	unmarried heterosexual contact
1287	male	Domestic worker	AIDS	Divorced or widowed	Injection drug use history
1288	female	Worker	HIV	Married (with spouse)	unmarried heterosexual contact，Surgical history
1289	female	Farmer	AIDS	Married (with spouse)	unmarried heterosexual contact
1290	male	Farmer	HIV	Divorced or widowed	Injection drug use history
1291	male	Others	HIV	Unmarried	unmarried heterosexual contact
1292	male	Farmer	HIV	Divorced or widowed	unmarried heterosexual contact
1293	male	Retired personnel	HIV	Married (with spouse)	unmarried heterosexual contact
1294	male	Farmer	HIV	Married (with spouse)	unmarried heterosexual contact
1295	male	Unknown	HIV	Unmarried	unmarried heterosexual contact
1296	male	Unknown	HIV	Unmarried	Injection drug use history
1297	male	Farmer	AIDS	Married (with spouse)	unmarried heterosexual contact
1298	male	Farmer	HIV	Married (with spouse)	unmarried heterosexual contact
1299	male	Cadre and clerk	HIV	Married (with spouse)	unmarried heterosexual contact
1300	male	Others	HIV	Unmarried	MSM
1301	male	Domestic worker	HIV	Divorced or widowed	MSM
1302	male	Farmer	AIDS	Married (with spouse)	unmarried heterosexual contact
1303	female	Unknown	AIDS	Divorced or widowed	Spouse/regular sexual partner positive
1304	male	Cadre and clerk	AIDS	Divorced or widowed	Spouse/regular sexual partner positive
1305	female	Domestic worker	AIDS	Unmarried	unmarried heterosexual contact
1306	male	Retired personnel	AIDS	Married (with spouse)	unmarried heterosexual contact
1307	male	Farmer	AIDS	Unmarried	unmarried heterosexual contact
1308	female	Domestic worker	AIDS	Divorced or widowed	unmarried heterosexual contact
1309	male	Domestic worker	AIDS	Divorced or widowed	Injection drug use history
1310	male	Worker	AIDS	Married (with spouse)	unmarried heterosexual contact
1311	female	Medical worker	HIV	Unknown	unmarried heterosexual contact
1312	male	Others	AIDS	Married (with spouse)	unmarried heterosexual contact
1313	male	Domestic worker	AIDS	Married (with spouse)	unmarried heterosexual contact
1314	male	Unknown	HIV	Unmarried	MSM
1315	male	Domestic worker	HIV	Unmarried	MSM
1316	male	Others	AIDS	Divorced or widowed	Injection drug use history
1317	male	Farmer	AIDS	Married (with spouse)	unmarried heterosexual contact
1318	male	Farmer	HIV	Married (with spouse)	unmarried heterosexual contact
1319	male	Farmer	HIV	Married (with spouse)	unmarried heterosexual contact
1320	male	Farmer	AIDS	Married (with spouse)	unmarried heterosexual contact
1321	male	Domestic worker	AIDS	Divorced or widowed	unmarried heterosexual contact
1322	male	Domestic worker	AIDS	Unmarried	MSM
1323	female	Retired personnel	AIDS	Divorced or widowed	unmarried heterosexual contact
1324	male	Cadre and clerk	AIDS	Unmarried	MSM
1325	male	Farmer	AIDS	Married (with spouse)	unmarried heterosexual contact
1326	male	Farmer	HIV	Married (with spouse)	unmarried heterosexual contact
1327	female	Domestic worker	HIV	Divorced or widowed	unmarried heterosexual contact
1328	male	Farmer	AIDS	Divorced or widowed	unmarried heterosexual contact
1329	male	Farmer	AIDS	Unmarried	MSM
1330	male	Retired personnel	AIDS	Divorced or widowed	unmarried heterosexual contact
1331	male	Worker	AIDS	Divorced or widowed	MSM
1332	female	Domestic worker	HIV	Married (with spouse)	unmarried heterosexual contact
1333	male	Retired personnel	HIV	Married (with spouse)	unmarried heterosexual contact
1334	male	Commercial service worker	HIV	Unmarried	unmarried heterosexual contact
1335	male	Retired personnel	AIDS	Divorced or widowed	unmarried heterosexual contact
1336	male	Retired personnel	HIV	Married (with spouse)	unmarried heterosexual contact
1337	female	Farmer	AIDS	Married (with spouse)	unmarried heterosexual contact
1338	male	Worker	AIDS	Married (with spouse)	unmarried heterosexual contact
1339	male	Farmer	HIV	Married (with spouse)	Unknown
1340	male	Domestic worker	HIV	Unmarried	Injection drug use history
1341	male	Migrant worker	HIV	Married (with spouse)	unmarried heterosexual contact
1342	male	Others	HIV	Unmarried	unmarried heterosexual contact
1343	male	Retired personnel	HIV	Married (with spouse)	unmarried heterosexual contact
1344	male	Domestic worker	HIV	Unmarried	unmarried heterosexual contact
1345	male	Retired personnel	AIDS	Married (with spouse)	unmarried heterosexual contact
1346	male	Retired personnel	AIDS	Divorced or widowed	unmarried heterosexual contact
1347	female	Worker	AIDS	Married (with spouse)	unmarried heterosexual contact
1348	male	Worker	HIV	Divorced or widowed	MSM
1349	female	Domestic worker	AIDS	Married (with spouse)	Spouse/regular sexual partner positive
1350	male	Medical worker	HIV	Married (with spouse)	unmarried heterosexual contact
1351	male	Retired personnel	HIV	Divorced or widowed	unmarried heterosexual contact
1352	male	Worker	AIDS	Married (with spouse)	MSM
1353	male	Others	HIV	Unmarried	unmarried heterosexual contact
1354	male	Retired personnel	HIV	Married (with spouse)	unmarried heterosexual contact
1355	male	Others	HIV	Married (with spouse)	unmarried heterosexual contact
1356	male	Others	AIDS	Unmarried	unmarried heterosexual contact，MSM
1357	male	Domestic worker	AIDS	Unmarried	MSM
1358	male	Others	HIV	Divorced or widowed	unmarried heterosexual contact
1359	male	Unknown	AIDS	Unmarried	MSM
1360	female	Domestic worker	HIV	Unmarried	unmarried heterosexual contact
1361	male	Domestic worker	AIDS	Unmarried	unmarried heterosexual contact，MSM
1362	male	Domestic worker	AIDS	Married (with spouse)	unmarried heterosexual contact， Other
1363	male	Retired personnel	AIDS	Divorced or widowed	unmarried heterosexual contact
1364	male	Student	HIV	Unmarried	MSM
1365	male	Migrant worker	AIDS	Married (with spouse)	MSM
1366	male	Retired personnel	HIV	Married (with spouse)	unmarried heterosexual contact
1367	female	Farmer	HIV	Divorced or widowed	unmarried heterosexual contact
1368	male	Commercial service worker	AIDS	Unmarried	unmarried heterosexual contact
1369	male	Farmer	AIDS	Married (with spouse)	unmarried heterosexual contact
1370	female	Farmer	HIV	Married (with spouse)	Spouse/regular sexual partner positive
1371	male	Cadre and clerk	HIV	Unmarried	unmarried heterosexual contact
1372	female	Domestic worker	AIDS	Married (with spouse)	Spouse/regular sexual partner positive
1373	male	Commercial service worker	AIDS	Divorced or widowed	MSM
1374	male	Teacher	HIV	Unmarried	MSM
1375	male	Unknown	HIV	Unmarried	MSM
1376	female	Farmer	AIDS	Married (with spouse)	unmarried heterosexual contact
1377	male	Commercial service worker	HIV	Divorced or widowed	unmarried heterosexual contact
1378	male	Commercial service worker	HIV	Unmarried	unmarried heterosexual contact
1379	male	Worker	AIDS	Unmarried	MSM
1380	male	Others	HIV	Unmarried	Injection drug use history
1381	male	Student	HIV	Unmarried	MSM
1382	male	Commercial service worker	AIDS	Divorced or widowed	MSM
1383	male	Others	AIDS	Married (with spouse)	unmarried heterosexual contact
1384	male	Retired personnel	AIDS	Divorced or widowed	unmarried heterosexual contact
1385	female	Farmer	AIDS	Divorced or widowed	Spouse/regular sexual partner positive
1386	male	Cadre and clerk	HIV	Unmarried	MSM
1387	male	Worker	HIV	Unmarried	unmarried heterosexual contact
1388	male	Others	AIDS	Unmarried	Injection drug use history
1389	female	Domestic worker	AIDS	Married (with spouse)	Spouse/regular sexual partner positive
1390	male	Farmer	AIDS	Divorced or widowed	unmarried heterosexual contact
1391	male	Farmer	AIDS	Married (with spouse)	Spouse/regular sexual partner positive
1392	male	Retired personnel	AIDS	Married (with spouse)	unmarried heterosexual contact
1393	female	Domestic worker	AIDS	Divorced or widowed	Spouse/regular sexual partner positive
1394	male	Others	AIDS	Unmarried	Injection drug use history
1395	male	Others	AIDS	Divorced or widowed	unmarried heterosexual contact
1396	male	Worker	AIDS	Unmarried	unmarried heterosexual contact
1397	male	Farmer	AIDS	Divorced or widowed	unmarried heterosexual contact，unmarried heterosexual contact
1398	male	Worker	HIV	Married (with spouse)	unmarried heterosexual contact，Spouse/regular sexual partner positive
1399	male	Domestic worker	HIV	Unmarried	MSM
1400	male	Cadre and clerk	AIDS	Unmarried	MSM
1401	male	Catering and food industry	AIDS	Unmarried	MSM
1402	male	Farmer	AIDS	Married (with spouse)	unmarried heterosexual contact
1403	male	Domestic worker	HIV	Married (with spouse)	Unknown
1404	male	Others	HIV	Divorced or widowed	Unknown
1405	male	Migrant worker	AIDS	Married (with spouse)	unmarried heterosexual contact
1406	male	Worker	AIDS	Married (with spouse)	unmarried heterosexual contact
1407	male	Cadre and clerk	HIV	Unmarried	MSM
1408	male	Catering and food industry	HIV	Married (with spouse)	MSM
1409	male	Others	AIDS	Divorced or widowed	unmarried heterosexual contact
1410	male	Others	HIV	Unmarried	Injection drug use history
1411	male	Retired personnel	HIV	Unmarried	unmarried heterosexual contact
1412	male	Domestic worker	AIDS	Married (with spouse)	MSM
1413	male	Cadre and clerk	HIV	Unmarried	MSM
1414	male	Worker	HIV	Divorced or widowed	unmarried heterosexual contact
1415	male	Domestic worker	AIDS	Unmarried	MSM
1416	male	Others	AIDS	Married (with spouse)	unmarried heterosexual contact
1417	female	Commercial service worker	HIV	Married (with spouse)	unmarried heterosexual contact
1418	male	Farmer	AIDS	Unmarried	unmarried heterosexual contact
1419	male	Unknown	HIV	Unmarried	unmarried heterosexual contact
1420	female	Domestic worker	AIDS	Unmarried	unmarried heterosexual contact
1421	female	Domestic worker	HIV	Married (with spouse)	Spouse/regular sexual partner positive
1422	female	Domestic worker	HIV	Married (with spouse)	unmarried heterosexual contact
1423	male	Domestic worker	AIDS	Married (with spouse)	MSM
1424	female	Domestic worker	HIV	Married (with spouse)	unmarried heterosexual contact
1425	male	Student	AIDS	Unmarried	MSM
1426	male	Farmer	AIDS	Divorced or widowed	unmarried heterosexual contact
1427	male	Farmer	AIDS	Unmarried	unmarried heterosexual contact
1428	female	Farmer	HIV	Married (with spouse)	Spouse/regular sexual partner positive
1429	male	Retired personnel	HIV	Divorced or widowed	unmarried heterosexual contact
1430	male	Worker	AIDS	Married (with spouse)	MSM
1431	female	Farmer	HIV	Divorced or widowed	unmarried heterosexual contact
1432	male	Farmer	AIDS	Divorced or widowed	unmarried heterosexual contact
1433	male	Commercial service worker	HIV	Unmarried	MSM
1434	female	Domestic worker	HIV	Unmarried	unmarried heterosexual contact
1435	male	Domestic worker	HIV	Married (with spouse)	MSM
1436	male	Migrant worker	HIV	Married (with spouse)	Spouse/regular sexual partner positive
1437	female	Farmer	AIDS	Married (with spouse)	unmarried heterosexual contact
1438	male	Commercial service worker	AIDS	Married (with spouse)	unmarried heterosexual contact
1439	male	Farmer	AIDS	Married (with spouse)	unmarried heterosexual contact
1440	male	Commercial service worker	AIDS	Unmarried	MSM
1441	male	Domestic worker	AIDS	Unmarried	MSM
1442	male	Others	HIV	Unmarried	MSM
1443	male	Domestic worker	HIV	Married (with spouse)	Injection drug use history
1444	male	Domestic worker	AIDS	Divorced or widowed	unmarried heterosexual contact
1445	female	Cadre and clerk	AIDS	Married (with spouse)	Spouse/regular sexual partner positive
1446	male	Student	AIDS	Unmarried	MSM
1447	female	Domestic worker	AIDS	Married (with spouse)	Spouse/regular sexual partner positive
1448	male	Commercial service worker	HIV	Unmarried	unmarried heterosexual contact
1449	female	Domestic worker	HIV	Married (with spouse)	Unknown
1450	male	Others	AIDS	Married (with spouse)	unmarried heterosexual contact
1451	male	Commercial service worker	HIV	Married (with spouse)	unmarried heterosexual contact
1452	male	Retired personnel	HIV	Divorced or widowed	unmarried heterosexual contact
1453	female	Domestic worker	HIV	Married (with spouse)	Spouse/regular sexual partner positive
1454	male	Farmer	AIDS	Married (with spouse)	unmarried heterosexual contact
1455	male	Retired personnel	AIDS	Married (with spouse)	unmarried heterosexual contact
1456	male	Teacher	AIDS	Unmarried	MSM
1457	male	Unknown	AIDS	Unmarried	MSM
1458	male	Others	AIDS	Unmarried	unmarried heterosexual contact
1459	male	Worker	AIDS	Unmarried	MSM
1460	male	Worker	AIDS	Married (with spouse)	unmarried heterosexual contact
1461	male	Domestic worker	HIV	Married (with spouse)	unmarried heterosexual contact
1462	male	Unknown	AIDS	Unmarried	unmarried heterosexual contact
1463	male	Others	AIDS	Married (with spouse)	MSM
1464	female	Farmer	HIV	Unknown	Unknown
1465	male	Unknown	HIV	Unmarried	MSM
1466	male	Farmer	AIDS	Divorced or widowed	unmarried heterosexual contact
1467	female	Domestic worker	HIV	Married (with spouse)	unmarried heterosexual contact
1468	male	Others	AIDS	Married (with spouse)	MSM
1469	male	Others	HIV	Unmarried	MSM
1470	male	Commercial service worker	AIDS	Unmarried	MSM
1471	female	Domestic worker	HIV	Married (with spouse)	unmarried heterosexual contact
1472	female	Domestic worker	HIV	Married (with spouse)	Spouse/regular sexual partner positive
1473	female	Domestic worker	AIDS	Married (with spouse)	unmarried heterosexual contact
1474	male	Commercial service worker	HIV	Unmarried	MSM
1475	male	Retired personnel	HIV	Married (with spouse)	unmarried heterosexual contact
1476	male	Cadre and clerk	HIV	Unmarried	MSM
1477	female	Domestic worker	HIV	Married (with spouse)	Unknown
1478	male	Domestic worker	HIV	Married (with spouse)	unmarried heterosexual contact
1479	male	Retired personnel	HIV	Married (with spouse)	unmarried heterosexual contact
1480	male	Worker	AIDS	Married (with spouse)	Spouse/regular sexual partner positive
1481	male	Student	AIDS	Unmarried	MSM
1482	male	Commercial service worker	HIV	Divorced or widowed	MSM
1483	male	Commercial service worker	HIV	Unmarried	unmarried heterosexual contact
1484	male	Public place attendant	AIDS	Unmarried	MSM
1485	male	Commercial service worker	AIDS	Divorced or widowed	MSM
1486	male	Others	AIDS	Divorced or widowed	unmarried heterosexual contact
1487	male	Worker	AIDS	Divorced or widowed	MSM
1488	male	Domestic worker	HIV	Married (with spouse)	unmarried heterosexual contact
1489	male	Commercial service worker	HIV	Unmarried	MSM
1490	male	Domestic worker	HIV	Unmarried	unmarried heterosexual contact，MSM
1491	male	Farmer	HIV	Married (with spouse)	unmarried heterosexual contact
1492	male	Farmer	HIV	Divorced or widowed	unmarried heterosexual contact
1493	male	Student	HIV	Unmarried	MSM
1494	male	Farmer	AIDS	Divorced or widowed	unmarried heterosexual contact
1495	male	Farmer	HIV	Married (with spouse)	unmarried heterosexual contact
1496	male	Farmer	HIV	Married (with spouse)	unmarried heterosexual contact
1497	male	Cadre and clerk	AIDS	Unmarried	MSM
1498	male	Commercial service worker	AIDS	Unmarried	MSM
1499	female	Migrant worker	AIDS	Unmarried	unmarried heterosexual contact
1500	male	Cadre and clerk	HIV	Unmarried	MSM
1501	male	Commercial service worker	AIDS	Unmarried	unmarried heterosexual contact
1502	male	Farmer	HIV	Married (with spouse)	unmarried heterosexual contact
1503	male	Farmer	HIV	Divorced or widowed	unmarried heterosexual contact
1504	male	Farmer	HIV	Married (with spouse)	unmarried heterosexual contact
1505	female	Domestic worker	AIDS	Married (with spouse)	unmarried heterosexual contact
1506	male	Farmer	HIV	Divorced or widowed	unmarried heterosexual contact
1507	male	Retired personnel	HIV	Divorced or widowed	unmarried heterosexual contact
1508	male	Farmer	HIV	Divorced or widowed	MSM
1509	female	Farmer	AIDS	Married (with spouse)	Spouse/regular sexual partner positive
1510	male	Cadre and clerk	AIDS	Unmarried	MSM
1511	female	Domestic worker	HIV	Married (with spouse)	Spouse/regular sexual partner positive
1512	male	Others	HIV	Unmarried	MSM
1513	male	Domestic worker	HIV	Unmarried	MSM
1514	male	Farmer	HIV	Married (with spouse)	unmarried heterosexual contact
1515	female	Retired personnel	HIV	Married (with spouse)	Spouse/regular sexual partner positive
1516	male	Domestic worker	AIDS	Unmarried	unmarried heterosexual contact
1517	male	Worker	AIDS	Divorced or widowed	unmarried heterosexual contact
1518	male	Others	AIDS	Married (with spouse)	unmarried heterosexual contact
1519	male	Others	HIV	Divorced or widowed	Unknown
1520	male	Domestic worker	AIDS	Unmarried	MSM
1521	male	Farmer	AIDS	Married (with spouse)	unmarried heterosexual contact，unmarried heterosexual contact
1522	male	Student	HIV	Unmarried	unmarried heterosexual contact
1523	male	Commercial service worker	HIV	Married (with spouse)	unmarried heterosexual contact
1524	male	Retired personnel	HIV	Divorced or widowed	unmarried heterosexual contact
1525	male	Others	AIDS	Divorced or widowed	unmarried heterosexual contact
1526	male	Farmer	AIDS	Divorced or widowed	unmarried heterosexual contact
1527	male	Domestic worker	AIDS	Married (with spouse)	unmarried heterosexual contact
1528	male	Farmer	HIV	Married (with spouse)	unmarried heterosexual contact
1529	male	Retired personnel	HIV	Married (with spouse)	unmarried heterosexual contact
1530	male	Retired personnel	HIV	Divorced or widowed	unmarried heterosexual contact
1531	male	Student	HIV	Unmarried	MSM
1532	male	Others	HIV	Married (with spouse)	unmarried heterosexual contact
1533	male	Retired personnel	HIV	Divorced or widowed	unmarried heterosexual contact
1534	female	Others	AIDS	Married (with spouse)	unmarried heterosexual contact
1535	male	Domestic worker	HIV	Unmarried	MSM
1536	male	Commercial service worker	HIV	Unmarried	unmarried heterosexual contact
1537	male	Student	HIV	Unmarried	MSM
1538	male	Commercial service worker	HIV	Divorced or widowed	MSM
1539	male	Retired personnel	HIV	Married (with spouse)	unmarried heterosexual contact
1540	male	Student	AIDS	Unmarried	MSM
1541	male	Farmer	HIV	Married (with spouse)	unmarried heterosexual contact
1542	male	Commercial service worker	HIV	Married (with spouse)	MSM
1543	male	Student	HIV	Unmarried	unmarried heterosexual contact
1544	male	Domestic worker	HIV	Unmarried	unmarried heterosexual contact
1545	male	Commercial service worker	HIV	Unmarried	MSM
1546	male	Unknown	AIDS	Unknown	Unknown
1547	male	Cadre and clerk	HIV	Unmarried	MSM
1548	male	Retired personnel	AIDS	Divorced or widowed	unmarried heterosexual contact
1549	male	Farmer	AIDS	Married (with spouse)	unmarried heterosexual contact
1550	male	Farmer	AIDS	Divorced or widowed	unmarried heterosexual contact
1551	male	Retired personnel	HIV	Divorced or widowed	unmarried heterosexual contact
1552	male	Retired personnel	HIV	Divorced or widowed	unmarried heterosexual contact
1553	male	Domestic worker	AIDS	Married (with spouse)	Spouse/regular sexual partner positive
1554	female	Unknown	HIV	Divorced or widowed	unmarried heterosexual contact
1555	male	Retired personnel	AIDS	Married (with spouse)	unmarried heterosexual contact
1556	male	Retired personnel	HIV	Married (with spouse)	unmarried heterosexual contact
1557	male	Others	HIV	Divorced or widowed	Unknown
1558	male	Cadre and clerk	AIDS	Unmarried	MSM
1559	male	Others	AIDS	Married (with spouse)	unmarried heterosexual contact
1560	female	Domestic worker	HIV	Married (with spouse)	Spouse/regular sexual partner positive
1561	male	Others	HIV	Unmarried	unmarried heterosexual contact
1562	male	Others	HIV	Divorced or widowed	unmarried heterosexual contact
1563	female	Domestic worker	HIV	Married (with spouse)	unmarried heterosexual contact
1564	male	Domestic worker	AIDS	Unmarried	MSM
1565	male	Domestic worker	AIDS	Unmarried	MSM
1566	female	Domestic worker	HIV	Divorced or widowed	Spouse/regular sexual partner positive
1567	male	Worker	AIDS	Divorced or widowed	unmarried heterosexual contact，MSM
1568	male	Retired personnel	HIV	Divorced or widowed	unmarried heterosexual contact
1569	male	Student	HIV	Unmarried	MSM
1570	male	Commercial service worker	HIV	Divorced or widowed	unmarried heterosexual contact
1571	male	Unknown	AIDS	Unmarried	unmarried heterosexual contact
1572	male	Farmer	AIDS	Unmarried	unmarried heterosexual contact
1573	male	Farmer	HIV	Divorced or widowed	unmarried heterosexual contact
1574	male	Others	HIV
1575	male	Domestic worker	AIDS	Unmarried	MSM
1576	male	Farmer	HIV	Married (with spouse)	unmarried heterosexual contact
1577	male	Farmer	HIV	Divorced or widowed	unmarried heterosexual contact
1578	female	Domestic worker	AIDS	Married (with spouse)	Spouse/regular sexual partner positive
1579	male	Farmer	HIV	Married (with spouse)	unmarried heterosexual contact
1580	male	Commercial service worker	AIDS	Unmarried	MSM
1581	female	Farmer	HIV	Married (with spouse)	unmarried heterosexual contact
1582	male	Farmer	AIDS	Married (with spouse)	unmarried heterosexual contact
1583	male	Student	AIDS	Unmarried	MSM
1584	male	Others	HIV	Divorced or widowed	MSM
1585	male	Domestic worker	AIDS	Divorced or widowed	unmarried heterosexual contact
1586	male	Farmer	AIDS	Unmarried	Unknown
1587	male	Farmer	HIV	Divorced or widowed	unmarried heterosexual contact
1588	male	Commercial service worker	HIV	Unmarried	MSM
1589	female	Retired personnel	AIDS	Divorced or widowed	unmarried heterosexual contact
1590	male	Commercial service worker	HIV	Divorced or widowed	MSM
1591	female	Farmer	HIV	Married (with spouse)	unmarried heterosexual contact
1592	female	Teacher	HIV	Married (with spouse)	Spouse/regular sexual partner positive
1593	male	Farmer	AIDS	Married (with spouse)	unmarried heterosexual contact
1594	male	Domestic worker	AIDS	Unmarried	unmarried heterosexual contact
1595	male	Cadre and clerk	AIDS	Married (with spouse)	unmarried heterosexual contact
1596	female	Unknown	HIV	Unknown	Injection drug use history
1597	male	Unknown	HIV	Unknown	Injection drug use history
1598	male	Commercial service worker	HIV	Married (with spouse)	unmarried heterosexual contact
1599	female	Commercial service worker	AIDS	Married (with spouse)	Spouse/regular sexual partner positive
1600	male	Domestic worker	AIDS	Divorced or widowed	unmarried heterosexual contact
1601	male	Farmer	AIDS	Divorced or widowed	unmarried heterosexual contact
1602	male	Unknown	HIV
1603	male	Farmer	HIV
1604	male	Student	HIV	Unmarried	MSM
1605	male	Farmer	AIDS	Divorced or widowed	unmarried heterosexual contact
1606	female	Domestic worker	AIDS	Married (with spouse)	unmarried heterosexual contact
1607	male	Retired personnel	AIDS	Divorced or widowed	unmarried heterosexual contact
1608	male	Commercial service worker	AIDS	Unmarried	MSM
1609	female	Domestic worker	HIV	Unmarried	unmarried heterosexual contact
1610	male	Unknown	AIDS	Married (with spouse)	Mother positive，Occupational exposure history， Unknown
1611	male	Commercial service worker	AIDS	Married (with spouse)	unmarried heterosexual contact
1612	male	Catering and food industry	HIV	Married (with spouse)	MSM
1613	male	Teacher	AIDS	Married (with spouse)	MSM
1614	male	Retired personnel	AIDS	Divorced or widowed	unmarried heterosexual contact
1615	female	Unknown	HIV	Married (with spouse)	Injection drug use history
1616	male	Cadre and clerk	HIV	Divorced or widowed	MSM
1617	male	Worker	HIV	Unmarried	unmarried heterosexual contact
1618	male	Worker	AIDS	Married (with spouse)	unmarried heterosexual contact
1619	male	Domestic worker	AIDS	Unmarried	unmarried heterosexual contact
1620	male	Farmer	AIDS	Divorced or widowed	unmarried heterosexual contact
1621	male	Retired personnel	AIDS	Married (with spouse)	unmarried heterosexual contact
1622	male	Domestic worker	HIV	Married (with spouse)	unmarried heterosexual contact
1623	male	Domestic worker	HIV	Married (with spouse)	MSM
1624	male	Others	HIV	Unmarried	MSM
1625	female	Domestic worker	HIV	Divorced or widowed	Spouse/regular sexual partner positive
1626	male	Others	HIV	Married (with spouse)	unmarried heterosexual contact，Spouse/regular sexual partner positive
1627	male	Retired personnel	AIDS	Married (with spouse)	unmarried heterosexual contact
1628	male	Commercial service worker	AIDS	Unmarried	MSM
1629	male	Worker	AIDS	Divorced or widowed	unmarried heterosexual contact
1630	male	Others	AIDS	Divorced or widowed	unmarried heterosexual contact
1631	male	Farmer	HIV	Divorced or widowed	unmarried heterosexual contact
1632	female	Domestic worker	HIV	Married (with spouse)	unmarried heterosexual contact
1633	male	Farmer	AIDS	Married (with spouse)	unmarried heterosexual contact
1634	male	Retired personnel	HIV	Married (with spouse)	unmarried heterosexual contact
1635	male	Worker	AIDS	Married (with spouse)	unmarried heterosexual contact
1636	male	Retired personnel	HIV	Married (with spouse)	unmarried heterosexual contact
1637	female	Domestic worker	AIDS	Divorced or widowed	unmarried heterosexual contact
1638	male	Retired personnel	AIDS	Divorced or widowed	unmarried heterosexual contact
1639	female	Domestic worker	HIV	Divorced or widowed	unmarried heterosexual contact
1640	male	Farmer	HIV	Married (with spouse)	unmarried heterosexual contact
1641	female	Retired personnel	HIV	Married (with spouse)	Spouse/regular sexual partner positive
1642	male	Farmer	AIDS	Married (with spouse)	unmarried heterosexual contact
1643	male	Farmer	AIDS	Married (with spouse)	unmarried heterosexual contact
1644	female	Domestic worker	HIV	Married (with spouse)	unmarried heterosexual contact
1645	male	Retired personnel	HIV	Married (with spouse)	unmarried heterosexual contact
1646	male	Domestic worker	HIV	Divorced or widowed	unmarried heterosexual contact
1647	male	Commercial service worker	AIDS	Unmarried	MSM
1648	male	Worker	HIV	Divorced or widowed	unmarried heterosexual contact
1649	male	Farmer	HIV	Married (with spouse)	unmarried heterosexual contact
1650	male	Unknown	HIV	Unmarried	unmarried heterosexual contact，MSM
1651	male	Domestic worker	HIV	Unmarried	MSM
1652	male	Retired personnel	HIV	Married (with spouse)	unmarried heterosexual contact
1653	male	Commercial service worker	AIDS	Unmarried	MSM
1654	male	Commercial service worker	HIV	Unmarried	MSM
1655	male	Farmer	AIDS	Married (with spouse)	unmarried heterosexual contact
1656	male	Domestic worker	AIDS	Married (with spouse)	unmarried heterosexual contact
1657	male	Retired personnel	AIDS	Divorced or widowed	unmarried heterosexual contact
1658	male	Domestic worker	AIDS	Divorced or widowed	unmarried heterosexual contact
1659	male	Worker	HIV	Married (with spouse)	unmarried heterosexual contact
1660	male	Retired personnel	AIDS	Married (with spouse)	unmarried heterosexual contact
1661	male	Domestic worker	HIV	Divorced or widowed	unmarried heterosexual contact
1662	male	Others	HIV	Married (with spouse)	unmarried heterosexual contact
1663	male	Retired personnel	HIV	Married (with spouse)	unmarried heterosexual contact
1664	male	Commercial service worker	HIV	Unmarried	unmarried heterosexual contact
1665	female	Domestic worker	AIDS	Married (with spouse)	unmarried heterosexual contact
1666	male	Domestic worker	AIDS	Unmarried	unmarried heterosexual contact
1667	male	Domestic worker	HIV	Unmarried	unmarried heterosexual contact
1668	male	Farmer	HIV	Divorced or widowed	unmarried heterosexual contact
1669	female	Domestic worker	AIDS	Married (with spouse)	Spouse/regular sexual partner positive
1670	male	Student	HIV	Unmarried	unmarried heterosexual contact，MSM
1671	male	Domestic worker	HIV	Divorced or widowed	unmarried heterosexual contact
1672	male	Teacher	HIV	Unmarried	MSM
1673	male	Domestic worker	HIV	Divorced or widowed	Injection drug use history
1674	male	Domestic worker	HIV	Married (with spouse)	unmarried heterosexual contact
1675	male	Farmer	AIDS	Married (with spouse)	unmarried heterosexual contact
1676	male	Domestic worker	AIDS	Married (with spouse)	Unknown
1677	male	Farmer	AIDS	Married (with spouse)	Unknown
1678	male	Others	AIDS	Married (with spouse)	Unknown
1679	male	Others	AIDS	Divorced or widowed	unmarried heterosexual contact
1680	male	Domestic worker	HIV	Divorced or widowed	unmarried heterosexual contact
1681	male	Domestic worker	AIDS	Unmarried	MSM
1682	male	Retired personnel	AIDS	Married (with spouse)	unmarried heterosexual contact，unmarried heterosexual contact
1683	male	Farmer	AIDS	Divorced or widowed	unmarried heterosexual contact
1684	male	Others	AIDS	Unmarried	unmarried heterosexual contact
1685	male	Domestic worker	HIV	Married (with spouse)	unmarried heterosexual contact
1686	female	Unknown	HIV	Unmarried	unmarried heterosexual contact
1687	male	Unknown	HIV	Unmarried	MSM
1688	male	Retired personnel	AIDS	Divorced or widowed	unmarried heterosexual contact
1689	male	Farmer	AIDS	Married (with spouse)	unmarried heterosexual contact
1690	male	Farmer	HIV	Unmarried	unmarried heterosexual contact
1691	female	Retired personnel	AIDS	Married (with spouse)	unmarried heterosexual contact
1692	male	Retired personnel	HIV	Married (with spouse)	unmarried heterosexual contact
1693	female	Retired personnel	AIDS	Divorced or widowed	unmarried heterosexual contact
1694	male	Retired personnel	AIDS	Married (with spouse)	unmarried heterosexual contact
1695	male	Farmer	AIDS	Married (with spouse)	unmarried heterosexual contact
1696	male	Domestic worker	AIDS	Married (with spouse)	unmarried heterosexual contact
1697	female	Farmer	HIV	Married (with spouse)	Spouse/regular sexual partner positive
1698	male	Domestic worker	HIV	Unmarried	MSM
1699	male	Unknown	AIDS	Married (with spouse)	unmarried heterosexual contact
1700	male	Migrant worker	HIV	Unmarried	unmarried heterosexual contact
1701	female	Domestic worker	AIDS	Married (with spouse)	Spouse/regular sexual partner positive
1702	male	Commercial service worker	AIDS	Married (with spouse)	unmarried heterosexual contact
1703	male	Student	AIDS	Unmarried	MSM
1704	male	Retired personnel	HIV	Married (with spouse)	unmarried heterosexual contact
1705	male	Retired personnel	HIV	Married (with spouse)	unmarried heterosexual contact
1706	female	Farmer	HIV	Married (with spouse)	unmarried heterosexual contact
1707	male	Others	AIDS	Divorced or widowed	unmarried heterosexual contact
1708	male	Others	AIDS	Married (with spouse)	unmarried heterosexual contact
1709	male	Others	AIDS	Unmarried	unmarried heterosexual contact
1710	male	Farmer	AIDS	Married (with spouse)	unmarried heterosexual contact
1711	male	Retired personnel	HIV	Married (with spouse)	unmarried heterosexual contact
1712	male	Domestic worker	HIV	Married (with spouse)	unmarried heterosexual contact
1713	male	Retired personnel	AIDS	Divorced or widowed	unmarried heterosexual contact
1714	male	Catering and food industry	AIDS	Divorced or widowed	unmarried heterosexual contact
1715	male	Student	HIV	Unmarried	MSM
1716	male	Farmer	AIDS	Married (with spouse)	unmarried heterosexual contact
1717	male	Domestic worker	HIV	Divorced or widowed	unmarried heterosexual contact
1718	female	Others	HIV	Divorced or widowed	unmarried heterosexual contact，unmarried heterosexual contact
1719	male	Domestic worker	AIDS	Divorced or widowed	unmarried heterosexual contact
1720	male	Domestic worker	HIV	Divorced or widowed	unmarried heterosexual contact
1721	male	Farmer	AIDS	Divorced or widowed	unmarried heterosexual contact
1722	male	Commercial service worker	AIDS	Divorced or widowed	unmarried heterosexual contact
1723	male	Retired personnel	AIDS	Married (with spouse)	unmarried heterosexual contact
1724	male	Farmer	HIV	Divorced or widowed	unmarried heterosexual contact
1725	male	Retired personnel	HIV	Divorced or widowed	unmarried heterosexual contact
1726	male	Retired personnel	AIDS	Married (with spouse)	unmarried heterosexual contact
1727	male	Farmer	AIDS	Married (with spouse)	unmarried heterosexual contact
1728	female	Domestic worker	HIV	Married (with spouse)	Spouse/regular sexual partner positive
1729	male	Domestic worker	AIDS	Unmarried	MSM
1730	male	Others	HIV	Married (with spouse)	unmarried heterosexual contact
1731	male	Retired personnel	HIV	Married (with spouse)	unmarried heterosexual contact
1732	male	Cadre and clerk	HIV	Unmarried	unmarried heterosexual contact
1733	female	Farmer	AIDS	Married (with spouse)	unmarried heterosexual contact
1734	male	Commercial service worker	HIV	Unmarried	MSM
1735	male	Farmer	HIV	Married (with spouse)	MSM
1736	male	Retired personnel	AIDS	Married (with spouse)	unmarried heterosexual contact
1737	male	Domestic worker	HIV	Unmarried	MSM
1738	male	Farmer	HIV	Divorced or widowed	unmarried heterosexual contact
1739	male	Farmer	AIDS	Married (with spouse)	unmarried heterosexual contact
1740	female	Farmer	AIDS	Married (with spouse)	unmarried heterosexual contact
1741	male	Retired personnel	AIDS	Married (with spouse)	unmarried heterosexual contact
1742	female	Retired personnel	AIDS	Married (with spouse)	unmarried heterosexual contact
1743	male	Domestic worker	AIDS	Unmarried	unmarried heterosexual contact
1744	female	Domestic worker	HIV	Divorced or widowed	unmarried heterosexual contact
1745	male	Commercial service worker	AIDS	Unmarried	MSM
1746	male	Farmer	AIDS	Married (with spouse)	Spouse/regular sexual partner positive
1747	female	Unknown	AIDS	Married (with spouse)	Spouse/regular sexual partner positive
1748	female	Domestic worker	AIDS	Married (with spouse)	unmarried heterosexual contact
1749	male	Retired personnel	AIDS	Unknown	Unknown
1750	male	Commercial service worker	AIDS	Married (with spouse)	Spouse/regular sexual partner positive
1751	female	Domestic worker	HIV	Divorced or widowed	unmarried heterosexual contact
1752	male	Worker	HIV	Divorced or widowed	unmarried heterosexual contact
1753	male	Student	HIV	Unmarried	MSM
1754	male	Farmer	HIV	Divorced or widowed	unmarried heterosexual contact
1755	male	Cadre and clerk	AIDS	Unmarried	MSM
1756	male	Others	HIV	Unmarried	unmarried heterosexual contact
1757	male	Farmer	HIV	Married (with spouse)	unmarried heterosexual contact
1758	female	Domestic worker	HIV	Married (with spouse)	unmarried heterosexual contact
1759	female	Farmer	HIV	Unknown	Unknown
1760	male	Migrant worker	AIDS	Unmarried	unmarried heterosexual contact
1761	male	Farmer	AIDS	Married (with spouse)	unmarried heterosexual contact
1762	male	Retired personnel	AIDS	Married (with spouse)	unmarried heterosexual contact
1763	male	Farmer	AIDS	Married (with spouse)	unmarried heterosexual contact
1764	male	Worker	AIDS	Married (with spouse)	unmarried heterosexual contact
1765	male	Others	AIDS	Married (with spouse)	unmarried heterosexual contact
1766	female	Domestic worker	AIDS	Married (with spouse)	Spouse/regular sexual partner positive
1767	male	Domestic worker	HIV	Unmarried	unmarried heterosexual contact
1768	male	Domestic worker	HIV	Unmarried	MSM
1769	male	Cadre and clerk	AIDS	Divorced or widowed	unmarried heterosexual contact
1770	male	Domestic worker	AIDS	Married (with spouse)	Spouse/regular sexual partner positive
1771	male	Commercial service worker	AIDS	Unmarried	MSM
1772	male	Migrant worker	HIV	Married (with spouse)	unmarried heterosexual contact
1773	male	Farmer	AIDS	Married (with spouse)	unmarried heterosexual contact，Spouse/regular sexual partner positive
1774	male	Others	AIDS	Divorced or widowed	unmarried heterosexual contact
1775	male	Others	AIDS	Unmarried	unmarried heterosexual contact
1776	male	Unknown	AIDS	Divorced or widowed	unmarried heterosexual contact
1777	male	Retired personnel	HIV	Married (with spouse)	unmarried heterosexual contact
1778	male	Domestic worker	HIV	Divorced or widowed	unmarried heterosexual contact
1779	male	Others	HIV	Unmarried	MSM
1780	female	Commercial service worker	AIDS	Unmarried	unmarried heterosexual contact
1781	male	Domestic worker	HIV	Divorced or widowed	unmarried heterosexual contact
1782	female	Domestic worker	AIDS	Divorced or widowed	unmarried heterosexual contact
1783	male	Retired personnel	AIDS	Married (with spouse)	unmarried heterosexual contact
1784	male	Farmer	HIV	Married (with spouse)	unmarried heterosexual contact
1785	male	Farmer	AIDS	Divorced or widowed	unmarried heterosexual contact
1786	male	Domestic worker	HIV	Married (with spouse)	unmarried heterosexual contact
1787	male	Domestic worker	AIDS	Married (with spouse)	unmarried heterosexual contact
1788	male	Domestic worker	HIV	Unmarried	MSM
1789	male	Others	HIV	Unmarried	unmarried heterosexual contact
1790	male	Worker	AIDS	Married (with spouse)	unmarried heterosexual contact
1791	male	Domestic worker	HIV	Unmarried	unmarried heterosexual contact
1792	female	Domestic worker	AIDS	Married (with spouse)	Spouse/regular sexual partner positive
1793	male	Farmer	HIV	Married (with spouse)	unmarried heterosexual contact
1794	female	Retired personnel	AIDS	Married (with spouse)	unmarried heterosexual contact
1795	male	Farmer	AIDS	Unknown	Unknown
1796	male	Commercial service worker	AIDS	Married (with spouse)	unmarried heterosexual contact
1797	male	Others	HIV	Divorced or widowed	unmarried heterosexual contact
1798	male	Farmer	AIDS	Married (with spouse)	unmarried heterosexual contact
1799	male	Worker	HIV	Unmarried	MSM
1800	male	Farmer	HIV	Divorced or widowed	unmarried heterosexual contact
1801	male	Others	HIV	Unmarried	unmarried heterosexual contact
1802	male	Retired personnel	AIDS	Married (with spouse)	unmarried heterosexual contact
1803	male	Farmer	AIDS	Divorced or widowed	unmarried heterosexual contact
1804	male	Retired personnel	AIDS	Married (with spouse)	unmarried heterosexual contact
1805	male	Student	HIV
1806	male	Commercial service worker	AIDS	Unmarried	MSM
1807	male	Commercial service worker	HIV	Unmarried	MSM
1808	male	Farmer	AIDS	Married (with spouse)	unmarried heterosexual contact
1809	male	Farmer	AIDS	Divorced or widowed	unmarried heterosexual contact
1810	male	Farmer	HIV	Married (with spouse)	unmarried heterosexual contact
1811	male	Commercial service worker	HIV	Unmarried	MSM
1812	male	Domestic worker	AIDS	Unmarried	unmarried heterosexual contact
1813	male	Retired personnel	AIDS	Married (with spouse)	Spouse/regular sexual partner positive
1814	male	Retired personnel	AIDS	Divorced or widowed	unmarried heterosexual contact
1815	male	Farmer	AIDS	Married (with spouse)	unmarried heterosexual contact
1816	female	Domestic worker	HIV	Unmarried	unmarried heterosexual contact
1817	male	Student	AIDS	Unmarried	unmarried heterosexual contact
1818	male	Domestic worker	AIDS	Unmarried	MSM
1819	male	Farmer	HIV	Unmarried	MSM
1820	male	Cadre and clerk	HIV	Unmarried	unmarried heterosexual contact
1821	female	Retired personnel	AIDS	Married (with spouse)	Spouse/regular sexual partner positive
1822	female	Commercial service worker	HIV	Married (with spouse)	unmarried heterosexual contact
1823	male	Seafarer and long-distance driver	HIV	Unmarried	unmarried heterosexual contact
1824	male	Worker	AIDS	Unmarried	unmarried heterosexual contact
1825	male	Migrant worker	AIDS	Married (with spouse)	unmarried heterosexual contact
1826	male	Farmer	AIDS	Married (with spouse)	unmarried heterosexual contact
1827	female	Retired personnel	HIV	Married (with spouse)	unmarried heterosexual contact
1828	male	Farmer	AIDS	Married (with spouse)	unmarried heterosexual contact
1829	male	Retired personnel	AIDS	Divorced or widowed	unmarried heterosexual contact
1830	male	Farmer	HIV	Divorced or widowed	unmarried heterosexual contact，unmarried heterosexual contact
1831	male	Others	HIV	Divorced or widowed	Injection drug use history
1832	male	Farmer	AIDS	Unmarried	unmarried heterosexual contact
1833	male	Domestic worker	AIDS	Married (with spouse)	unmarried heterosexual contact
1834	male	Domestic worker	AIDS	Married (with spouse)	unmarried heterosexual contact
1835	female	Domestic worker	HIV	Divorced or widowed	unmarried heterosexual contact
1836	male	Migrant worker	HIV	Married (with spouse)	unmarried heterosexual contact
1837	male	Farmer	AIDS	Unmarried	unmarried heterosexual contact
1838	male	Student	HIV	Unmarried	MSM
1839	male	Cadre and clerk	AIDS	Unmarried	unmarried heterosexual contact
1840	male	Cadre and clerk	HIV	Unmarried	MSM
1841	male	Student	HIV	Unmarried	Unknown
1842	female	Domestic worker	HIV	Married (with spouse)	Spouse/regular sexual partner positive
1843	male	Retired personnel	HIV	Divorced or widowed	unmarried heterosexual contact
1844	male	Farmer	HIV	Married (with spouse)	Spouse/regular sexual partner positive
1845	male	Farmer	AIDS	Married (with spouse)	unmarried heterosexual contact
1846	male	Retired personnel	HIV	Married (with spouse)	unmarried heterosexual contact
1847	male	Farmer	HIV	Married (with spouse)	unmarried heterosexual contact
1848	male	Unknown	HIV	Divorced or widowed	unmarried heterosexual contact，MSM
1849	male	Commercial service worker	AIDS	Divorced or widowed	MSM
1850	male	Student	HIV	Unmarried	Other
1851	female	Worker	AIDS	Divorced or widowed	unmarried heterosexual contact
1852	male	Domestic worker	AIDS	Married (with spouse)	unmarried heterosexual contact
1853	male	Retired personnel	HIV	Married (with spouse)	unmarried heterosexual contact
1854	male	Retired personnel	HIV	Divorced or widowed	unmarried heterosexual contact
1855	male	Farmer	HIV	Married (with spouse)	unmarried heterosexual contact
1856	male	Others	AIDS	Unmarried	MSM
1857	female	Retired personnel	AIDS	Married (with spouse)	unmarried heterosexual contact
1858	male	Unknown	HIV	Unmarried	MSM
1859	male	Retired personnel	AIDS	Married (with spouse)	unmarried heterosexual contact
1860	male	Others	HIV	Unmarried	unmarried heterosexual contact
1861	male	Farmer	AIDS	Married (with spouse)	Unknown
1862	male	Retired personnel	AIDS	Divorced or widowed	unmarried heterosexual contact
1863	male	Commercial service worker	AIDS	Unmarried	MSM
1864	male	Others	AIDS	Divorced or widowed	unmarried heterosexual contact
1865	male	Student	AIDS	Unmarried	unmarried heterosexual contact， Unknown
1866	female	Domestic worker	HIV	Divorced or widowed	Injection drug use history，unmarried heterosexual contact
1867	male	Farmer	AIDS	Divorced or widowed	unmarried heterosexual contact
1868	male	Retired personnel	HIV	Divorced or widowed	unmarried heterosexual contact
1869	male	Domestic worker	AIDS	Divorced or widowed	unmarried heterosexual contact
1870	male	Seafarer and long-distance driver	HIV	Divorced or widowed	unmarried heterosexual contact
1871	female	Domestic worker	HIV	Married (with spouse)	Spouse/regular sexual partner positive
1872	male	Migrant worker	AIDS	Divorced or widowed	unmarried heterosexual contact
1873	male	Domestic worker	HIV	Divorced or widowed	MSM
1874	male	Unknown	AIDS	Unmarried	MSM
1875	male	Others	HIV	Divorced or widowed	Injection drug use history
1876	male	Commercial service worker	AIDS	Unmarried	MSM
1877	male	Student	HIV	Unmarried	unmarried heterosexual contact
1878	male	Teacher	AIDS	Unmarried	MSM
1879	male	Farmer	HIV	Divorced or widowed	unmarried heterosexual contact
1880	male	Domestic worker	AIDS	Divorced or widowed	unmarried heterosexual contact
1881	male	Farmer	AIDS	Married (with spouse)	unmarried heterosexual contact
1882	male	Student	HIV	Unmarried	unmarried heterosexual contact
1883	male	Unknown	HIV	Unknown	Unknown
1884	male	Farmer	AIDS	Married (with spouse)	unmarried heterosexual contact
1885	female	Worker	HIV	Unmarried	unmarried heterosexual contact
1886	male	Domestic worker	AIDS	Unmarried	MSM
1887	male	Retired personnel	HIV	Divorced or widowed	unmarried heterosexual contact
1888	male	Farmer	AIDS	Married (with spouse)	unmarried heterosexual contact
1889	male	Farmer	AIDS	Married (with spouse)	Unknown
1890	male	Domestic worker	HIV	Divorced or widowed	unmarried heterosexual contact
1891	female	Domestic worker	AIDS	Married (with spouse)	unmarried heterosexual contact
1892	male	Domestic worker	HIV	Married (with spouse)	unmarried heterosexual contact
1893	male	Farmer	HIV	Married (with spouse)	unmarried heterosexual contact
1894	male	Retired personnel	AIDS	Married (with spouse)	unmarried heterosexual contact
1895	female	Domestic worker	HIV	Unmarried	unmarried heterosexual contact
1896	female	Domestic worker	HIV	Married (with spouse)	Spouse/regular sexual partner positive
1897	female	Retired personnel	HIV	Married (with spouse)	Spouse/regular sexual partner positive
1898	male	Retired personnel	AIDS	Married (with spouse)	unmarried heterosexual contact
1899	male	Migrant worker	AIDS	Married (with spouse)	unmarried heterosexual contact
1900	male	Retired personnel	HIV	Married (with spouse)	unmarried heterosexual contact
1901	male	Retired personnel	AIDS	Married (with spouse)	unmarried heterosexual contact
1902	female	Domestic worker	AIDS	Married (with spouse)	Spouse/regular sexual partner positive
1903	female	Domestic worker	HIV	Married (with spouse)	unmarried heterosexual contact
1904	male	Retired personnel	AIDS	Married (with spouse)	unmarried heterosexual contact
1905	female	Domestic worker	HIV	Married (with spouse)	unmarried heterosexual contact
1906	male	Domestic worker	HIV	Unmarried	unmarried heterosexual contact
1907	male	Cadre and clerk	AIDS	Unmarried	unmarried heterosexual contact
1908	male	Retired personnel	AIDS	Married (with spouse)	unmarried heterosexual contact
1909	male	Retired personnel	AIDS	Divorced or widowed	unmarried heterosexual contact
1910	male	Retired personnel	HIV	Married (with spouse)	unmarried heterosexual contact
1911	male	Farmer	AIDS	Divorced or widowed	unmarried heterosexual contact
1912	female	Student	HIV	Unmarried	Unknown
1913	male	Others	HIV	Married (with spouse)	unmarried heterosexual contact，unmarried heterosexual contact
1914	male	Others	AIDS	Divorced or widowed	unmarried heterosexual contact
1915	male	Domestic worker	AIDS	Unmarried	MSM
1916	male	Student	HIV	Unmarried	Unknown
1917	male	Others	HIV	Unmarried	MSM
1918	male	Farmer	AIDS	Married (with spouse)	unmarried heterosexual contact
1919	male	Others	HIV	Divorced or widowed	Injection drug use history
1920	male	Others	HIV	Unmarried	Injection drug use history
1921	male	Farmer	HIV	Divorced or widowed	unmarried heterosexual contact
1922	male	Farmer	HIV	Married (with spouse)	unmarried heterosexual contact
1923	male	Farmer	AIDS	Divorced or widowed	unmarried heterosexual contact
1924	male	Domestic worker	HIV	Divorced or widowed	unmarried heterosexual contact
1925	male	Retired personnel	HIV	Unmarried	MSM
1926	male	Farmer	HIV	Divorced or widowed	unmarried heterosexual contact
1927	male	Domestic worker	HIV	Unmarried	MSM
1928	male	Scattered children	AIDS	Unmarried	Other
1929	female	Farmer	AIDS	Married (with spouse)	Spouse/regular sexual partner positive
1930	male	Commercial service worker	HIV	Unmarried	MSM
1931	male	Unknown	HIV	Unknown	Unknown
1932	male	Domestic worker	HIV	Divorced or widowed	unmarried heterosexual contact
1933	male	Others	AIDS	Unmarried	unmarried heterosexual contact
1934	male	Farmer	AIDS	Unmarried	MSM
1935	male	Commercial service worker	HIV	Unmarried	Injection drug use history，unmarried heterosexual contact
1936	male	Student	AIDS	Unmarried	MSM
1937	male	Unknown	HIV	Married (with spouse)	unmarried heterosexual contact
1938	male	Domestic worker	HIV	Married (with spouse)	unmarried heterosexual contact
1939	male	Catering and food industry	HIV	Unmarried	unmarried heterosexual contact
1940	male	Retired personnel	HIV	Unknown	Unknown
1941	male	Seafarer and long-distance driver	HIV	Married (with spouse)	unmarried heterosexual contact
1942	male	Domestic worker	HIV	Unknown	Unknown
1943	female	Farmer	AIDS	Married (with spouse)	unmarried heterosexual contact
1944	male	Farmer	HIV	Married (with spouse)	unmarried heterosexual contact
1945	male	Farmer	AIDS	Married (with spouse)	unmarried heterosexual contact
1946	male	Others	AIDS	Unmarried	MSM
1947	male	Retired personnel	HIV	Divorced or widowed	unmarried heterosexual contact
1948	male	Nursery staff and nanny	HIV	Married (with spouse)	unmarried heterosexual contact
1949	male	Teacher	HIV	Married (with spouse)	unmarried heterosexual contact
1950	female	Domestic worker	HIV	Married (with spouse)	Spouse/regular sexual partner positive
1951	male	Unknown	HIV	Unmarried	Unknown
1952	male	Worker	HIV	Divorced or widowed	unmarried heterosexual contact
1953	male	Retired personnel	AIDS	Divorced or widowed	unmarried heterosexual contact
1954	male	Domestic worker	AIDS	Divorced or widowed	Injection drug use history
1955	female	Commercial service worker	HIV	Unmarried	unmarried heterosexual contact
1956	male	Others	AIDS	Unmarried	Injection drug use history
1957	female	Domestic worker	HIV	Married (with spouse)	Spouse/regular sexual partner positive
1958	male	Unknown	HIV	Unmarried	unmarried heterosexual contact
1959	male	Others	HIV	Unmarried	Injection drug use history
1960	male	Others	HIV	Unmarried	Injection drug use history
1961	male	Domestic worker	HIV	Unmarried	MSM
1962	male	Domestic worker	HIV	Married (with spouse)	Spouse/regular sexual partner positive
1963	male	Retired personnel	AIDS	Divorced or widowed	unmarried heterosexual contact
1964	male	Domestic worker	AIDS	Unmarried	MSM
1965	male	Domestic worker	HIV	Unmarried	MSM
1966	male	Retired personnel	HIV	Married (with spouse)	unmarried heterosexual contact
1967	female	Others	AIDS	Married (with spouse)	unmarried heterosexual contact
1968	female	Domestic worker	HIV	Married (with spouse)	unmarried heterosexual contact
1969	female	Domestic worker	HIV	Divorced or widowed	unmarried heterosexual contact
1970	male	Retired personnel	AIDS	Divorced or widowed	unmarried heterosexual contact
1971	male	Domestic worker	HIV	Married (with spouse)	unmarried heterosexual contact
1972	male	Farmer	AIDS	Married (with spouse)	unmarried heterosexual contact
1973	male	Commercial service worker	HIV	Unmarried	MSM
1974	male	Unknown	AIDS	Married (with spouse)	unmarried heterosexual contact
1975	female	Domestic worker	AIDS	Married (with spouse)	unmarried heterosexual contact
1976	male	Student	HIV	Unmarried	MSM
1977	male	Worker	AIDS	Married (with spouse)	unmarried heterosexual contact
1978	male	Commercial service worker	AIDS	Unmarried	unmarried heterosexual contact
1979	male	Unknown	HIV	Unmarried	unmarried heterosexual contact，MSM，unmarried heterosexual contact
1980	male	Retired personnel	AIDS	Married (with spouse)	unmarried heterosexual contact
1981	male	Commercial service worker	HIV	Unmarried	MSM
1982	male	Domestic worker	AIDS	Married (with spouse)	unmarried heterosexual contact
1983	female	Farmer	AIDS	Married (with spouse)	Spouse/regular sexual partner positive
1984	male	Farmer	AIDS	Married (with spouse)	unmarried heterosexual contact
1985	male	Farmer	AIDS	Married (with spouse)	Unknown
1986	male	Farmer	AIDS	Married (with spouse)	unmarried heterosexual contact
1987	male	Retired personnel	AIDS	Married (with spouse)	unmarried heterosexual contact
1988	male	Farmer	AIDS	Married (with spouse)	unmarried heterosexual contact
1989	male	Others	AIDS	Unmarried	MSM
1990	male	Farmer	HIV	Divorced or widowed	unmarried heterosexual contact
1991	male	Others	HIV	Married (with spouse)	unmarried heterosexual contact
1992	male	Domestic worker	AIDS	Divorced or widowed	unmarried heterosexual contact
1993	male	Others	HIV	Unmarried	MSM
1994	male	Student	AIDS	Unmarried	unmarried heterosexual contact
1995	male	Retired personnel	AIDS	Married (with spouse)	Unknown
1996	male	Worker	AIDS	Divorced or widowed	unmarried heterosexual contact
1997	male	Retired personnel	HIV	Married (with spouse)	unmarried heterosexual contact
1998	male	Farmer	AIDS	Married (with spouse)	unmarried heterosexual contact
1999	male	Student	HIV	Unmarried	unmarried heterosexual contact
[truncated: 5,265 more rows]
